# Supplementary material for: Body composition and mortality in a cohort study of Chinese patients with hypertrophic cardiomyopathy
Source: Front Cardiovasc Med. 2023 Mar 15;10:988274. doi: 10.3389/fcvm.2023.988274 (PMC10050713; doi:10.3389/fcvm.2023.988274)
Supplement: Supplementary file 1 [file Table5.xlsx]

## Sheet: Sheet1
NO.	ID	sex	ages	HCMgroup	obstruction	β-blocker	Episode	ICD	Hospitalization days	Admission rate	BMI	Symptom	NYHA	CRF	HCM Risk-SCD	Emphysema	Ventricular septal defect	hypothyroidism	tumour	stroke	sudden cardiac arrest	Hypertension	CAD	AF	Hyperlipidemia	Diabetes	OFT	CRT-D	DDD	Radiofrequency ablation	PE	PCI	ABNP	cTn	ASTSL	Cr	K	NA	PRELVOTG	IQR	ASAdate	ASA	POSTLVOTG	PDLVOTG	BB	NTDCCB	HR-Discharge	warfarin	Aspirin
1	0002604356	2	42	1	0	1	0	0	9	60	18.49	3	2	0	1.07	0	0	0	0	0	0	0	0	0	0	0	0	0	0	0	0	0	668	6.9	1.57	119.5	4.04	136.5		0		0	0	0	1	0	64	0	0
2	0004995093	1	63	1	0	1	0	0	7	92	22.55	2	2	0	1.28	1	0	0	0	0	0	0	0	0	0	0	0	0	0	0	0	0	2056	10.5	2	87.3	3.83	137.6		0		0	0	0	1	0	92	0	0
3	0000573949	1	62	1	0	1	0	0	17	112	23.15	3	1	0	1.02	0	0	0	0	0	0	1	0	0	0	0	0	0	0	0	0	0	692	16.7	1.33	56	4.53	131		0		0	0	0	0	1	112	0	1
4	0016671517	2	49	1	1	1	0	0	11	66	22.6	3	1	0	2.83	0	0	0	0	0	0	0	0	0	0	0	0	0	0	0	0	0	1394	15.8	0.95	50	4.31	142.2	118	3	2016-04-18	1	55	0	1	0	66	0	0
5	0000041997	1	87	1	0	1	1	0	26	66	30.4	7	3	1	2.4	0	0	0	0	0	0	0	0	1	0	0	0	0	1	0	0	0	1655	30.5	3	90.2	4.26	144.4		0		0	0	0	1	0	66	0	0
6	0007981780	2	76	1	1	1	1	0	8	90	26.2	3	3	0	1.6	0	0	0	1	0	0	1	1	0	0	1	0	0	0	0	0	0	7491	84.2	1.14	93	3.4	133.6		0		0	0	0	1	0	56	0	0
7	0004198842	2	66	1	1	1	1	0	9	98	25.3	4	3	1	3.6	0	0	0	0	0	0	1	0	0	0	1	0	0	1	0	0	0	6533	16.3	1.2	81.7	3.51	138.7		0		0	0	0	1	0	73	0	1
8	0016150712	2	75	1	1	1	1	0	22	74	23.1	4	3	1	3.41	1	0	0	0	0	0	0	0	0	0	0	0	0	0	0	0	0	13026	34.3	2.73	104	4.59	135	90	0		0	0	0	1	0	62	0	0
9	0008295463	2	74	1	0	1	1	0	7	80	18.4	4	3	7	1.23	0	0	0	0	0	0	0	1	0	0	0	0	0	0	0	0	0	1730	169.7	1.83	90.7	4.84	140.7		0		0	0	0	1	0	65	0	1
10	0015621975	2	68	1	0	1	1	0	12	104	18.4	3	4	0	2.26	0	1	0	0	1	0	0	0	1	0	0	0	0	0	0	0	0	35000	133.7	1.93	156	5.35	132.2		0		0	0	0	1	0	75	1	0
11	0008626513	1	60	1	0	1	0	1	20	68	22.6	4	2	1	3.6	0	0	0	0	0	0	0	1	0	0	0	0	0	0	0	0	0	3499	13.7	1	58	3.68	138.9		0		0	0	0	1	0	73	0	0
12	0013427397	2	83	1	1	1	1	0	11	58	19.7	6	3	8	3.65	0	0	0	0	0	0	1	0	0	0	0	0	0	0	0	0	0	1158	12.8	1.33	57	3.75	145.1		0		0	0	0	1	0	77	0	0
13	1234986	1	38	1	1	1	1	0	12	84	25	9	2	8	7.64	0	0	0	0	0	0	0	0	0	0	0	0	0	0	0	0	0	120	10	0.53	74.8	3.85	147		0		0	0	0	1	0	78	0	0
14	0016476260	2	40	1	0	1	0	0	3	60	16.8	3	2	0	2.18	0	0	0	0	0	0	0	0	0	0	0	0	0	0	0	0	0	5379	11	1.2	46	4.11	137.9		0		0	0	0	1	0	77	0	0
15	0008552415	2	57	1	1	0	0	0	28	78	22.7	3	3	0	1.07	0	0	0	0	0	0	0	0	1	0	0	1	0	0	0	0	0	5623	10	0.91	69	5.14	143.4	74	0		0	0	1	0	0	83	1	0
16	0015917220	1	60	1	0	1	0	0	6	92	24.4	0	2	0	1.37	0	0	0	0	0	0	0	0	0	0	0	0	0	0	0	0	0	154	14	0.93	67	4.2	141		0		0	0	0	1	0	77	0	0
17	0015378232	1	49	2	1	1	0	0	6	98	24.3	0	1	0	3.1	0	0	0	0	0	0	1	1	0	0	0	0	0	0	0	0	0	931	11.4	1.31	88	4.41	142.4	105	0		0	0	0	1	0	76	0	1
18	0013153460	1	61	1	1	1	0	0	8	122	24.3	5	2	0	2.14	0	0	0	0	0	0	1	0	1	0	0	0	0	0	0	0	0	4002	12	0.82	87	4.44	144.7		0		0	0	0	1	0	82	1	0
19	0011387871	1	53	1	1	1	0	0	8	54	20.6	4	2	1	7.35	0	0	0	0	0	0	0	0	0	0	0	0	0	0	0	0	0	1237	113.8	1.06	111.2	4.05	141.8		0		0	0	0	1	0	85	0	0
20	1244889	1	53	1	0	0	1	0	12	76	21.5	5	1	0	1.98	0	0	0	0	0	0	0	0	1	0	0	0	0	0	0	0	0	635	12	1.2	89	3.7	141		0		0	0	0	0	0	81	1	0
21	0015676425	1	68	2	1	1	0	0	10	56	22.9	2	2	0	1.55	0	0	0	0	0	0	1	0	0	0	0	0	0	0	0	0	0	1028	12.8	1.17	104	3.72	137.2		0		0	0	0	1	0	65	0	0
22	0002414204	2	79	1	1	1	0	0	9	73	25.2	9	3	0	1.27	0	0	0	0	0	0	0	0	0	0	0	0	0	0	0	0	0	4563	11	2	71.1	4.03	142.6		0		0	0	0	1	0	67	0	0
23	0009144044	1	54	1	1	1	0	0	4	82	24.6	3	2	0	2.15	0	0	0	0	0	0	1	1	0	0	0	0	0	0	0	0	0	987	10.7	1.11	67	4.39	143.8		0		0	0	0	1	0	73	0	1
24	0010920737	2	42	1	0	0	0	0	11	68	22.9	3	2	0	1.46	0	0	0	0	0	0	1	0	0	0	0	0	0	0	0	0	0	1212	5.7	1.3	78	3.6	137.5		0		0	0	0	0	0	82	0	0
25	0002919075	2	45	1	1	1	1	0	10	100	23.3	7	4	1	6.3	0	0	0	0	0	0	0	0	0	0	0	0	0	0	0	0	0	12460	12	1.3	68.7	3.89	138.1		0		0	0	0	1	0	78	0	1
26	0010102940	1	61	1	0	0	0	0	11	54	24.09	2	3	0	1.6	0	0	0	0	0	0	0	1	1	0	0	0	0	0	1	0	0	675	13	0.56	119.7	4.67	146		0		0	0	0	0	0	64	1	1
27	0008860462	2	46	1	0	0	1	0	13	75	22.8	3	3	0	2.22	0	0	0	0	0	0	0	0	1	0	0	0	0	0	0	0	0	2068	53.5	1.55	53	4.64	136.6		0		0	0	0	0	0	70	0	0
28	0005144911	2	74	1	0	1	1	1	18	89	24.8	3	4	0	1.14	0	0	0	0	0	0	1	0	1	0	0	0	0	0	0	0	0	5620	10.7	1	89.7	4.36	143.5		0		0	0	0	1	0	66	1	0
29	0003680288	2	75	1	0	1	0	0	5	80	22.8	3	2	0	0.77	0	0	0	0	0	0	0	1	0	0	0	0	0	0	0	0	0	3643	5.2	1.52	67	3.65	142.8		0		0	0	0	0	0	79	0	1
30	0001592325	2	68	1	1	1	0	0	17	82	19.4	5	2	0	3.39	0	0	0	0	0	0	0	1	0	0	0	0	0	0	0	0	0	266	3	1.5	61.9	4.3	142.3	102	3	2012/06/15	1	40	0	1	0	61	0	1
31	0010526888	1	77	1	0	1	0	0	8	63	27.5	0	1	0	0.73	0	0	0	0	0	0	0	0	0	0	0	0	0	0	0	0	0	341	16.5	1.52	86	3.93	137.7		0		0	0	0	1	0	67	0	0
32	0011339152	2	55	10	0	0	0	0	27	72	20	0	2	0	1.16	0	0	0	0	0	0	0	0	0	0	0	0	0	0	0	0	0	787	31	1.35	42.6	3.81	143		0		0	0	0	0	0	71	0	0
33	0007751493	1	66	1	0	1	0	0	19	55	22.6	5	3	0	1.08	0	0	0	0	0	0	0	1	0	0	0	0	0	1	0	0	0	812	24.2	0.9	115	3.48	139.2		0		0	0	0	0	1	63	0	0
34	0016140985	1	49	1	1	1	0	0	11	57	23.3	9	2	0	5.81	0	0	0	0	0	0	0	0	0	0	0	0	0	0	0	0	0	1045	12	0.76	72	4.05	140	59	1.5	2015-12-25	1	24	1	1	0	70	0	1
35	0016397554	1	29	1	1	1	0	0	17	67	26.7	2	2	0	3.72	0	0	0	0	0	0	0	1	0	0	0	0	0	0	0	0	0	629	17.1	0.4	63	3.95	142	100	2	2016-02-29	1	58	1	1	0	75	0	0
36	0008336013	2	71	2	1	1	1	0	21	58	23.3	5	3	0	1.23	0	0	0	0	0	0	0	1	0	0	0	0	0	0	0	0	0	35000	540.1	2.91	177.4	3.93	139.6		0		0	0	0	1	0	66	0	1
37	0006751768	2	56	1	1	0	0	0	10	62	18.7	3	3	0	1.49	0	0	0	0	0	0	1	0	1	0	0	0	0	0	1	0	0	1249	14	1.21	64.5	3.87	136.4		0		0	0	0	0	0	64	1	0
38	1180619	2	62	1	0	1	1	0	8	62	22.1	7	4	1	3.1	0	0	0	0	0	0	0	0	0	0	0	0	0	0	0	0	0	1948	12	1.27	64.8	4.74	141.3		0		0	0	0	1	0	62	0	0
39	0010634830	1	57	1	0	0	0	0	23	72	23.3	3	2	0	1.1	1	0	0	0	0	0	1	0	0	0	0	0	0	0	0	0	0	689	42.4	1.45	49	3.45	146		0		0	0	0	0	0	66	0	1
40	0006514787	2	42	1	1	1	0	0	10	67	23.2	7	2	8	2.35	0	0	0	0	0	0	0	0	0	0	0	0	0	0	1	0	0	1078	26	0.95	78.2	3.29	145.3		0		0	0	0	1	0	77	0	0
41	0001901593	2	32	1	0	0	0	0	7	66	23.1	4	1	1	3.92	0	0	0	0	1	0	0	0	1	0	0	0	0	0	0	0	0	824	14	0.77	58.2	4.26	136.6		0		0	0	0	0	0	66	0	0
42	0008897642	2	46	1	1	1	0	0	13	72	35.5	7	4	12	3.53	0	0	1	0	0	0	0	0	0	0	0	0	0	0	0	0	0	1160	37.5	0.91	59.2	3.78	141	80	0		0	0	0	1	0	63	0	0
43	0006752426	1	54	1	0	0	0	0	6	80	18.1	0	1	0	1.73	0	0	0	0	0	0	0	0	0	0	0	0	0	0	0	0	0	237	7	0.85	107.9	3.72	138.9		0		0	0	0	0	0	72	0	0
44	0014659382	2	59	1	1	1	0	0	14	90	21.2	5	3	0	2.41	0	0	0	0	0	0	0	0	0	0	0	0	0	0	0	0	0	4696	20	2.11	68	5.02	132.7		0		0	0	0	1	0	75	0	0
45	0000057647	1	41	1	1	1	0	0	9	72	21.4	7	2	1	5.27	0	0	0	0	0	0	0	0	0	1	0	0	0	0	0	0	0	1711	13.4	1	68.9	5.2	140.6		0		0	0	0	1	0	64	0	0
46	0007673295	1	58	2	0	1	0	0	7	76	22.3	3	2	0	1.18	0	0	0	0	0	0	1	1	0	0	0	0	0	0	0	0	0	723	3.2	0.87	110	4.15	137.2		0		0	0	0	1	0	81	0	1
47	0003590523	1	59	1	0	1	0	0	7	84	24.6	5	2	0	1.58	0	0	0	0	0	0	0	0	0	0	0	0	0	0	0	0	0	1273	0.01	0.94	97.9	4.17	142.3		0		0	0	0	1	0	75	0	0
48	0014609106	1	58	10	1	0	0	0	11	78	24.8	2	3	0	2.11	0	0	0	0	0	0	0	0	1	0	0	0	0	0	1	0	0	20951	82.5	1.83	137	4.03	141.7		0		0	0	0	0	0	69	1	0
49	0016577219	1	58	1	1	1	0	0	6	110	25.3	0	2	0	1.69	0	0	0	0	0	0	0	0	1	0	0	0	0	0	0	0	0	1735	27.5	1	81	3.71	140		0		0	0	0	1	0	84	1	0
50	0006416729	1	60	1	1	1	1	0	17	76	26.1	0	1	0	3.75	0	0	0	0	1	0	1	1	0	0	1	0	0	0	0	0	0	563	13	0.61	84.8	3.85	143.4		0		0	0	0	1	0	72	0	1
51	0015509909	1	55	2	0	1	0	0	6	64	22.4	3	2	0	1.27	0	0	0	0	0	0	0	0	0	0	0	0	0	0	0	0	0	153	6.2	0.95	84	3.75	141.9		0		0	0	0	1	0	62	0	1
52	0015970219	2	18	1	1	1	0	0	17	80	13.2	3	3	0	5.86	0	0	0	0	0	0	0	0	0	0	0	0	0	0	0	0	0	3634	28.8	1.42	50	4.02	145.2		0		0	0	0	1	0	77	0	0
53	0008689521	2	30	1	1	1	0	0	14	83	22.6	5	2	0	4.23	0	0	0	0	0	0	0	0	0	0	0	0	0	0	0	0	0	7379	16.6	1.5	64	3.62	143.7	108	2	2013-01-10	1	41	1	1	0	85	0	0
54	0009484563	2	64	10	1	1	0	0	12	88	20.1	2	2	0	2.45	0	0	0	0	0	0	1	0	0	0	0	0	0	0	0	0	0	734	13	1.15	61.9	3.77	144.4	100	2	2013-09-29	1	70	0	1	0	63	0	0
55	0013375646	2	32	1	1	1	1	0	40	68	19.8	3	4	0	4.16	0	0	0	1	0	0	0	0	1	0	0	1	0	0	0	0	0	8526	67	1.32	67	4.24	138		0		0	0	0	0	0	74	0	0
56	0000324173	1	60	1	0	0	0	0	2	62	24.44	3	2	0	1.37	0	0	0	0	0	0	1	0	0	0	0	0	0	0	0	0	0	594	30.4	1.09	89	4.35	142.7		0		0	0	0	0	0	65	0	1
57	0008218976	1	49	1	1	1	0	0	26	120	25.48	3	2	3	5.75	0	0	0	0	0	0	0	0	0	0	0	0	0	0	0	0	0	1000	66.7	1.26	128.7	3.24	140.3		0		0	0	0	1	0	85	0	0
58	0005455506	1	50	10	0	1	1	0	12	64	25.53	3	3	0	1.8	0	0	0	0	0	0	1	0	0	0	0	0	0	0	0	0	0	13654	252.7	1.8	199	4.46	134.5		0		0	0	0	1	0	64	0	0
59	0003276326	1	45	10	1	1	1	0	3	70	20.73	7	3	1	5.05	0	0	0	0	0	0	0	0	0	0	0	0	0	0	0	0	0	1131	23	0.8	81.4	4.03	141.6	100	1.5	2009-09-14	1	50	1	1	0	66	0	0
60	0000919542	2	56	1	0	1	0	0	13	72	22.55	2	2	5	1.88	0	0	0	0	0	0	1	0	1	1	1	0	0	0	1	0	0	2788	35.4	0.75	64	3.57	143.7		0		0	0	0	1	0	74	1	0
61	0001588844	2	59	10	0	0	1	0	15	55	20.55	7	3	0	1.83	0	0	0	1	0	0	0	0	0	0	0	0	0	0	0	0	0	7111	163	1.39	77	4.03	139.9		0		0	0	0	0	0	60	0	1
62	0015320049	1	55	1	0	1	0	0	3	69	21.83	4	3	8	3.31	0	0	0	0	0	0	0	0	0	0	0	0	0	0	0	0	0	791	28.6	0.82	98	3.89	141.8		0		0	0	0	1	0	60	0	0
63	0000249729	2	81	1	1	0	1	0	8	62	22.43	4	4	1	2.16	0	0	0	0	0	0	1	0	0	0	0	0	0	0	0	0	0	1367	19.6	3.17	74	4.35	141.1		0		0	0	0	0	0	70	0	0
64	0004449018	1	30	2	0	1	0	0	8	105	31.83	4	2	0	3.07	0	0	0	0	0	0	1	0	0	0	1	0	0	0	0	0	0	128	28.6	1.36	71	4.37	141		0		0	0	0	1	0	65	0	0
65	0007556811	2	79	10	0	0	0	0	88	100	22.76	2	1	8	1.7	0	0	0	0	0	0	0	0	0	0	0	0	0	0	0	0	0	341	17	3.08	66.6	3.83	146.7		0		0	0	0	0	0	71	0	0
66	0008504619	2	68	10	1	1	0	0	13	65	21.64	5	2	0	3.86	1	0	0	0	0	0	0	0	1	0	0	0	0	0	0	0	0	3433	9	1.05	66.4	4.23	145.8	130	2	2015-02-03	1	70	1	1	0	61	0	0
67	0006675417	1	73	10	0	0	1	0	35	80	18.34	3	4	0	1.1	0	0	0	0	0	0	0	0	0	0	0	0	0	0	0	0	0	11917	124.2	2.07	66	3.24	132.1		0		0	0	0	0	0	83	0	0
68	0003557932	2	52	10	0	1	0	0	9	60	21.99	9	2	7	3.34	0	0	0	0	0	0	0	0	1	0	0	0	0	1	0	0	0	2081	0.02	1.42	63.6	3.89	144.3		0		0	0	0	1	0	83	0	0
69	0006179842	2	39	1	0	1	0	0	6	67	19.53	3	2	0	2.09	0	0	0	0	0	0	0	0	1	0	0	0	0	0	0	0	0	2717	3	1.06	66	3.79	141.3		0		0	0	0	1	0	84	1	0
70	0002944841	2	69	1	0	1	0	0	6	78	25.08	4	1	1	2.04	0	0	0	0	0	0	1	0	0	0	0	0	0	0	0	0	0	534	12	1.82	92.9	3.98	141.3		0		0	0	0	1	0	65	0	0
71	1190488	2	58	1	1	0	0	0	12	70	21.1	0	1	0	1.88	0	0	0	0	0	0	0	0	0	0	1	0	0	0	0	0	0	915	9	1.25	60.8	3.17	143		0		0	0	0	0	0	77	0	0
72	0001825741	2	41	1	1	1	0	0	12	74	19.63	2	2	0	2.96	0	0	0	0	0	0	0	0	0	0	1	0	0	0	0	0	0	270	3	0.86	4.8	4.02	142.6	70	2	2011-12-07	1	20	1	1	0	90	0	0
73	1227368	1	18	2	0	1	0	0	7	65	22.76	0	2	9	4.99	0	0	0	0	0	0	0	0	0	0	0	0	0	0	0	0	0	123	11	1.96	91.8	4.06	144.2		0		0	0	0	1	0	65	0	0
74	1234445	1	63	1	0	1	1	0	6	68	22.68	3	3	0	2.26	0	0	0	0	0	0	0	0	0	0	0	0	0	0	0	0	0	3241	23	0.95	85.3	4.15	144.3		0		0	0	0	1	0	69	0	1
75	0000832950	2	44	1	1	1	0	0	14	78	25.39	5	2	0	3.36	0	0	0	0	0	0	0	0	0	0	0	0	0	0	0	0	0	4142	50.8	1.53	74.9	3.59	137	80	5	2012-01-17	1	40	1	1	0	85	0	0
76	1189524	2	42	1	1	1	1	0	6	80	25	5	3	0	2.56	0	0	0	0	0	0	1	0	0	0	0	0	0	0	0	0	0	5270	21	1.75	211.5	5.08	142.7		0		0	0	0	1	0	72	0	0
77	01660240	2	69	1	0	0	0	0	7	73	22.94	0	1	0	0.87	0	0	0	0	0	0	0	0	0	0	0	0	0	0	0	0	0	467	15	1.56	113	4.1	139.8		0		0	0	0	0	0	75	0	0
78	0008641935	1	17	1	0	1	1	0	11	115	18.37	7	1	1	3.05	0	0	0	0	0	1	0	0	0	0	0	0	0	0	0	0	0	10119	78.5	0.93	66	4.01	142.2		0		0	0	0	1	0	85	0	0
79	0015330357	2	51	1	1	1	0	0	7	82	21.36	3	3	0	2.54	0	0	0	0	0	0	0	0	0	0	0	0	0	0	0	0	0	1707	9.5	1.41	71.4	4.34	137	153	4	2015-06-08	1	116	1	1	0	61	0	0
80	0015634174	1	17	1	1	1	0	0	12	80	20.42	0	2	0	3.14	0	0	0	0	0	0	0	0	0	0	0	0	0	0	0	0	0	1826	29.9	2	80.7	3.66	139.8		0		0	0	0	1	0	68	0	0
81	0000454473	1	56	1	0	1	1	0	3	66	24.34	3	3	0	1.77	0	0	0	0	0	0	0	0	0	0	0	0	0	0	0	0	0	3840	32	2.11	77.6	4.13	143.3		0		0	0	0	1	0	81	0	0
82	0006718392	2	50	1	0	0	0	0	8	64	24.65	3	2	0	1.48	0	0	0	0	0	0	0	0	0	0	0	0	0	0	0	0	0	110	3	0.88	48	4.06	142.2		0		0	0	0	0	0	84	0	0
83	0009194882	2	63	10	1	1	0	0	17	88	28.76	3	2	0	3.38	0	0	0	0	0	0	0	0	0	0	0	0	0	0	0	0	0	2225	28.6	1.71	75.5	4.59	142.2	20	0		0	0	0	1	0	72	0	1
84	0009273331	2	41	1	0	1	0	0	14	50	23.94	0	3	0	1.78	0	0	0	0	0	0	0	0	0	0	0	0	0	1	0	0	0	7799	42.6	1.62	110	4.71	139.5		0		0	0	0	1	0	70	0	0
85	0006731212	2	57	1	1	1	0	0	9	68	22.38	9	3	1	3.99	0	0	0	0	0	0	0	0	0	0	0	0	0	0	1	0	0	869	6.5	0.91	69.2	3.78	139.8	80	0	2011-10-20	1	0	0	1	0	76	0	1
86	0004340082	1	46	10	0	1	0	0	14	78	33.65	4	1	0	2.3	1	0	0	0	0	0	1	0	0	0	1	0	0	0	0	0	0	473	7.5	1.3	72	4.2	140.35		0		0	0	0	1	0	83	0	0
87	0011227348	2	70	1	1	1	0	0	10	80	24.54	2	3	4	4.12	0	0	0	0	0	0	1	1	0	0	0	0	0	0	0	0	0	1613	9.9	1.2	67	3.98	145.7	97	3	2016-04-25	1	38	1	1	0	78	0	1
88	0005135503	1	57	1	0	1	0	0	10	67	29.02	2	1	0	1.79	0	0	0	0	0	0	0	1	0	0	1	0	0	0	0	0	0	235	8.5	0.88	75.3	3.94	143.5		0		0	0	0	1	0	83	0	1
89	0015825522	2	73	1	1	1	0	0	8	90	26.5	2	3	0	1.16	0	0	0	0	0	0	1	1	1	0	0	0	0	0	0	0	0	7885	52.5	1.19	111	3.74	139		0		0	0	0	1	0	79	0	1
90	0007219137	2	59	1	0	0	1	0	6	69	22.1	5	4	1	1.42	0	0	0	0	0	0	0	1	0	0	0	0	0	0	0	0	0	2176	3952	6.32	55	3.62	142.9		0		0	0	0	0	0	81	0	1
91	0006547663	2	63	10	0	1	0	0	8	54	23.63	7	3	8	5.39	0	0	0	0	0	0	1	1	0	1	0	0	0	0	0	0	0	2995	43.3	1.27	82.3	4.03	140.2		0		0	0	0	1	0	60	0	0
92	0002881470	2	34	10	0	1	0	0	7	67	20.83	4	2	1	4.83	0	0	0	0	0	0	0	0	0	0	0	0	0	0	0	0	0	1673	21	1.69	73	3.69	139.3		0		0	0	0	1	0	65	0	0
93	0014520961	1	81	1	0	0	1	0	5	87	27.92	0	1	0	1.13	0	0	0	0	0	0	0	0	0	0	0	0	0	0	0	1	0	10236	72.9	1.93	95	3.96	143.1		0		0	0	0	0	0	64	0	0
94	0013718023	1	64	2	0	1	0	0	5	81	24.01	9	1	1	2.33	0	0	0	0	0	0	1	1	0	0	0	0	0	0	0	0	0	1438	36.5	1.3	123	4.34	139.4		0		0	0	0	1	0	80	0	1
95	0016791480	2	64	1	0	1	0	0	12	89	22.62	4	3	1	1.8	0	0	0	0	0	0	1	0	0	0	0	0	0	0	0	0	0	10374	31.6	0.51	77	2.93	141.6		0		0	0	0	1	0	84	0	0
96	0005527828	1	60	1	1	1	0	1	12	80	22.92	7	2	1	3.82	0	0	0	0	0	0	0	0	0	0	0	0	0	0	0	0	0	995	8.9	1.14	102	4.04	146.8		0		0	0	0	1	0	69	0	0
97	0015002542	1	67	2	1	1	0	0	17	80	20.55	0	1	0	2.27	0	0	0	0	0	0	1	1	0	0	0	0	0	0	0	0	1	213	12	5.14	69	4.24	137.6		0		0	0	0	1	0	79	0	0
98	0005834636	2	85	1	1	1	0	0	13	80	20.03	0	2	0	1.42		0	0	0	0	0	0	0	0	0	0	0	0	0	0	0	0	1133	14.6	1.64	71	4.22	136.9		0		0	0	0	1	0	66	0	0
99	0001932036	1	76	1	1	1	1	0	10	82	17.92	3	3	0	1.56	0	0	0	0	0	0	0	0	0	1	0	0	0	0	0	0	0	4344	0.05	0.79	83.6	4.33	138.6		0		0	0	0	1	0	67	0	0
100	0005747861	2	40	1	1	1	0	0	7	75	24.38	3	3	0	3.49	0	0	0	0	0	0	0	0	0	0	0	0	0	0	0	0	0	1938	8	0.93	75.5	4.02	141.2	50	0		0	0	0	1	0	78	0	0
101	0009875409	1	58	1	0	0	1	0	13	83	19.59	3	3	0	1.88	1	0	0	0	0	0	0	0	0	0	0	0	0	0	0	0	0	5427	11	1.81	95.2	4.04	143.2		0		0	0	0	0	0	83	0	0
102	00089044	2	49	1	0	0	0	0	6	79	20.06	0	1	0	1.63	0	0	0	0	0	0	0	0	0	0	0	0	0	0	0	0	0	123	9	1.34	35	4.5	137		0		0	0	0	0	0	69	0	0
103	0005050953	2	17	1	1	0	0	0	15	110	15.33	0	1	0	4.23	0	0	0	1	0	0	0	0	0	0	0	0	0	0	0	0	0	87	12	1.29	30	4.45	137.3		0		0	0	0	0	0	64	0	0
104	0013934586	2	64	10	1	1	0	0	16	79	24	5	3	4	4.27	0	0	0	0	0	0	1	1	0	0	0	0	0	0	0	0	0	3007	8.8	1.63	62	4.14	144.2	120	3	2014-10-09	1	69	1	1	0	71	0	0
105	0009143068	1	51	1	0	1	1	0	5	64	21.6	3	3	0	1.57	0	0	0	0	0	0	0	0	0	0	0	0	0	0	0	0	0	114	6.3	0.67	65	3.8	143		0		0	0	0	1	0	73	0	0
106	0015833105	1	36	1	0	1	1	0	28	111	24.22	0	2	0	1.59	0	0	1	0	0	0	0	0	0	1	0	0	0	0	0	0	0	1131	355.8	0.61	43	4.71	132.8		0		0	0	0	1	0	79	0	0
107	0008672321	2	64	1	0	0	0	0	7	78	22.1	4	3	1	2.56	0	0	0	0	1	0	0	1	1	0	1	0	0	0	0	0	0	1240	12	0.96	78	4.41	137.2		0		0	0	0	0	0	81	1	1
108	0003806981	1	57	1	0	1	0	0	6	66	22.48	0	2	0	1.38	0	0	0	0	0	0	0	0	0	0	0	0	0	0	0	0	0	579	5.2	1.56	80.2	3.94	139.6		0		0	0	0	1	0	66	0	0
109	0000774201	1	64	2	0	0	0	0	6	91	22.68	2	2	0	1.69	0	0	0	0	0	0	1	0	1	0	0	0	0	0	0	0	0	365	0.01	0.69	132	3.82	140		0		0	0	0	1	0	72	1	1
110	0000527197	1	68	1	1	1	0	0	8	65	22.86	3	2	0	2.68	0	0	0	0	0	0	0	1	0	0	0	0	0	0	0	0	0	196	17.3	0.71	85	3.91	144		0		0	0	0	1	0	67	0	0
111	0008365868	2	80	1	1	1	1	0	15	78	17.26	3	3	0	1.2	1	0	0	0	0	0	1	1	0	0	0	0	0	0	0	0	0	7182	48.5	2.63	164	4.92	138.6		0		0	0	0	1	0	71	0	0
112	0008820653	2	69	1	1	1	0	0	13	96		3	3	0	2.07	0	0	0	0	0	0	0	1	1	0	0	0	0	0	0	0	0	3862	44.6	0.78	104	4.07	142.3		0		0	0	0	1	0	77	1	0
113	0001609271	2	61	1	1	1	0	0	13	66	23.44	5	3	0	2.92	0	0	0	0	0	0	1	0	0	0	0	0	0	0	0	0	0	702	19.3	1.5	67	4.28	144.8	120	3	2015-01-15	1	80	1	1	0	64	0	0
114	0005648673	1	63	1	0	1	0	0	5	98	26.57	3	2	0	1.3	0	0	0	0	0	0	0	0	0	0	0	0	0	0	0	0	0	11284	41.9	1.44	176.1	3.5	144.1		0		0	0	0	0	0	79	0	0
115	0005053937	2	77	2	0	1	1	0	8	65		2	2	0	0.8	0	0	1	0	0	0	0	1	0	0	0	0	0	0	0	0	0		7.5	1.31	90	4.12	141.3		0		0	0	0	1	0	70	0	1
116	0005330319	1	34	1	1	1	0	0	7	78	22.58	7	2	6	9.97	0	0	0	0	0	0	0	0	0	0	0	0	0	1	0	0	0	1505	15.1	1.23	82	4.56	142.1		0		0	0	0	1	0	80	0	0
117	0000860150	1	50	1	0	0	1	0	2	70		0	1	0	1.6	0	0	0	0	0	0	0	0	1	0	0	0	0	0	0	1	0	4233	30.2	1.48	127	4.33	139.5		0		0	0	0	1	0	71	0	0
118	0003019183	1	39	1	0	0	0	0	5	70	23.88	0	1	0	2.42	0	0	0	0	0	0	0	0	0	0	0	0	0	0	0	0	0	345	16	1.35	68	3.8	139		0		0	0	0	0	0	72	0	0
119	0006063174	1	51	1	1	1	0	0	6	62	25.82	3	3	0	1.92	0	0	1	0	0	0	0	0	0	1	0	0	0	0	0	0	0	2733	29.1	0.85	109.3	4.04	140.4		0		0	0	0	1	0	75	0	0
120	0016432196	1	53	1	1	1	0	0	29	80	24.49	9	2	1	4.42	0	0	0	1	0	0	0	0	0	0	1	1	0	0	0	0	0	1556	21.5	1.04	79	4.18	139		0		0	0	0	1	0	60	0	0
121	0001728324	2	79	1	1	1	0	0	4	74	22.27	2	2	0	2.26	0	0	0	0	0	0	1	1	0	0	1	0	0	0	0	0	0	2396	50.2	1.18	77	3.84	145		0		0	0	0	1	1	83	0	1
122	0009852254	2	47	2	0	1	0	0	9	75	25.46	7	3	1	1.78	0	0	0	0	0	0	0	0	1	0	0	0	0	0	1	0	0	155	8.5	1	47.4	3.99	134.6		0		0	0	0	1	0	69	1	0
123	0015982566	1	40	1	1	1	0	0	12	93	23.51	5	2	0	2.22	0	0	0	0	0	0	1	1	0	0	0	0	0	0	0	0	0	474	33.9	0.76	152	3.25	144		0		0	0	0	1	0	76	0	1
124	0003932373	2	53	1	1	1	0	0	5	108	25.39	0	1	0	1.82	0	0	0	0	0	0	1	0	0	0	0	0	0	0	0	0	0	35000	9.8	1.94	232.6	3.39	139.9		0		0	0	0	1	0	85	0	0
125	0009868170	1	62	1	1	1	0	0	8	75	25.71	7	3	0	7.1	0	0	0	0	0	0	0	0	0	0	0	0	0	0	0	0	0	674	13.5	1.18	85	3.65	154.2	90	2	2013-08-06	1	70	0	1	0	80	0	0
126	1253040	2	55	10	1	1	0	0	5	78		4	2	8	8.5	0	0	0	0	0	0	0	0	0	0	0	0	0	0	0	0	0	3871	10	1.92	88.6	4	143.8		0		0	0	0	1	0	71	0	0
127	0008049456	1	65	10	1	1	0	0	12	78	32.95	3	3	4	4.56	0	0	1	0	0	0	1	1	0	0	0	0	0	0	0	0	0	269	12.5	0.59	84.3	4.12	144.6		0		0	0	0	1	0	75	0	0
128	0004365537	1	56	10	0	1	1	0	14	56	22.68	4	2	1	2.92	0	0	0	0	0	0	1	0	0	0	0	0	0	1	0	0	0	2041	0.01	0.97	78	3.32	122		0		0	0	0	1	0	80	0	0
129	0007921596	2	41	1	1	1	1	0	8	66	19.47	5	3	0	7.12	0	0	0	0	0	0	0	0	0	0	0	0	0	0	0	0	0	704	3	1.45	76	4.41	139.7	153	1	2012-06-28	1	71	1	1	0	72	0	0
130	0014726763	1	62	10	0	1	1	0	9	64	22.1	0	1	0	1.71	0	0	1	0	1	0	1	0	0	0	0	0	0	0	0	0	0	2832	24.6	1.82	85	3.63	141.4		0		0	0	0	1	0	60	0	1
131	0003158013	1	36	10	1	1	0	0	13	41	22.77	9	3	6	9.38	0	0	0	0	0	1	0	0	0	0	0	0	0	1	0	0	0	4696	0.2	2.48	110.2	3.67	141.9		0		0	0	0	1	0	60	0	0
132	0002608383	1	42	1	1	1	0	0	11	77	25.06	3	2	4	5.83	0	0	0	0	0	0	0	0	0	0	0	0	0	0	0	0	0	752	14.4	1.18	74	4.1	143.5	132	2	2015-09-25	1	80	1	1	0	85	0	1
133	0000548671	1	45	1	1	1	1	0	17	67	25.51	6	2	1	5.36	0	0	0	0	0	0	0	0	0	0	0	0	0	0	0	0	0	274	0.01	1.37	71	3.81	141.4	85	2	2010-10-25	1	32	1	0	1	64	0	0
134	0006469454	2	32	1	0	1	1	0	9	74	13.72	0	1	0	2.3	0	0	1	0	0	0	0	0	0	0	0	0	0	0	0	0	0	23070	307	2.5	190.5	3.17	130		0		0	0	0	1	0	67	0	0
135	0003673375	1	51	1	1	1	0	0	10	79	26.03	3	2	0	1.42	0	0	0	0	0	0	0	0	0	0	0	0	0	0	0	0	0	1651	0.01	0.81	75.1	3.78	145		0		0	0	0	1	0	63	0	0
136	0007760649	2	69	10	1	1	0	0	5	70	23.51	0	2	4	4.64	0	0	0	0	0	0	1	0	0	1	0	0	0	0	0	0	0	3221	21.6	1.55	81	3.18	141.9		0		0	0	0	1	0	77	0	1
137	0007694445	2	78	2	0	0	0	0	5	62	18.22	0	1	0	0.73	0	0	0	0	0	0	1	0	0	0	0	0	0	0	0	0	0	123	10	1.36	68	4.63	142.8		0		0	0	0	0	0	68	0	0
138	0007209832	1	73	10	0	1	0	0	10	34	19.53	7	3	1	2.18	0	0	0	0	0	0	1	0	0	0	0	0	0	1	0	0	0	9438	9	1.18	100.3	3.39	140.9		0		0	0	0	1	0	90	0	0
139	1164320	1	67	1	0	1	1	1	7	105		7	4	1	3.3	0	0	0	0	1	0	0	0	0	0	0	0	0	0	0	0	0	1267	11	0.72	89.5	3.97	144.6		0		0	0	0	1	0	80	1	0
140	0008287675	2	49	1	1	1	0	0	16	61	22.76	3	3	4	9.23	0	0	0	0	0	0	0	0	0	0	0	0	0	0	0	0	0	1624	1624	1.19	58.6	3.72	143.2	90	1	2012-10-10	1	20	1	1	0	73	0	0
141	0000394202	2	74	1	1	1	1	0	7	96	22.51	0	2	0	1.03	0	0	0	0	1	0	0	1	0	0	1	0	0	0	0	0	0	380	22.4	1	75.5	3.41	148.7		0		0	0	0	1	0	68	0	0
142	0011474673	1	26	1	0	1	0	0	6	80	24.06	0	2	0	2.4	0	0	0	0	0	0	0	0	0	0	0	0	0	0	1	0	0	803	36.8	1.2	93	4.14	143.6		0		0	0	0	1	0	81	0	1
143	0002244815	2	59	2	0	0	0	0	5	85	21.5	0	1	0	1.55	0	0	0	0	0	0	0	0	1	0	0	0	0	0	0	0	0	267	9	1.54	78.1	4.4	145.6		0		0	0	0	0	0	68	0	0
144	0006780639	1	76	2	1	1	0	0	10	84	23.53	3	4	0	0.9	0	0	0	0	0	0	1	0	0	0	0	0	0	0	0	0	0	63	9.5	1.14	65	3.8	141.2		0		0	0	0	1	0	74	0	1
145	0000049651	1	43	1	0	0	0	0	18	68	23.51	0	1	0	1.47	0	0	0	0	0	0	0	0	0	0	0	0	0	0	0	0	0	143	8	1.13	84.8	4	142.7		0		0	0	0	0	0	83	0	0
146	0008583329	2	55	1	1	1	1	0	7	79	21.34	0	2	0	2.08	0	0	0	0	0	0	0	0	0	0	0	0	0	0	0	0	0	583	11.1	0.96	67.6	4.31	145.3	30	0		0	0	0	1	0	64	0	0
147	0005372423	2	20	1	0	1	0	0	4	57	17.8	4	2	6	11.09	0	0	0	0	0	0	0	0	0	0	0	0	0	0	0	0	0	723	9.8	0.89	60.8	4.36	141		0		0	0	0	1	0	68	0	0
148	0003706552	2	77	10	1	1	0	0	10	85	22.21	2	2	0	1.7	0	0	0	0	0	0	0	0	0	0	1	0	0	0	0	0	0	937	7.8	1.21	62.8	4.73	142.2		0		0	0	0	1	0	81	0	1
149	0006683314	1	59	1	1	1	1	0	10	66	27.4	6	3	1	6.1	0	0	0	0	0	0	1	1	0	0	0	0	0	0	0	0	0	1697	20.97	1	80.3	3.76	145.8		0		0	0	0	1	0	60	0	0
150	0016488836	1	56	2	0	1	0	0	2	60	24.38	7	2	1	6.82	0	0	0	0	0	0	1	0	0	1	0	0	0	0	0	0	0	306	9.2	1.81	70	3.79	144		0		0	0	0	1	0	67	0	1
151	0007104921	1	40	1	0	1	1	0	7	78	27.04	0	3	0	2.44	0	0	0	0	0	0	0	0	0	1	0	0	0	0	0	0	0	1032	16.5	1.33	76	3.63	140.6		0		0	0	0	1	0	83	0	1
152	0011255295	1	51	2	1	0	1	0	24	51	23.66	6	4	1	4.38	0	0	0	0	0	0	0	0	0	0	0	0	0	0	1	0	0	676	23.7	1.24	97	3.9	144.2		0		0	0	0	0	0	74	0	1
153	0007935867	2	61	1	1	1	0	0	9	61	20.6	7	3	8	8.31	0	0	0	0	0	0	0	0	0	0	0	0	0	0	0	0	0	1783	15	0.74	85.2	4.42	140.4		0		0	0	0	1	0	81	0	0
154	0007129488	1	25	1	1	1	1	0	7	137	24.17	0	3	0	8.76	0	0	0	0	0	0	0	0	1	0	0	0	0	0	0	0	0	3641	27.9	0.81	111	4.28	131.6		0		0	0	0	1	0	67	1	0
155	0002969161	2	86	1	0	0	1	0	10	74	22.58	2	3	0	0.82	0	0	0	1	0	0	0	0	0	0	0	0	0	0	0	0	0	9570	315.8	2.12	193	4.53	137.9		0		0	0	0	0	0	78	0	0
156	0010251734	2	53	1	1	1	0	0	11	65	21.76	3	2	4	8.62	0	0	0	0	0	0	0	0	0	0	0	0	0	0	0	0	0	6532	11.5	0.9	83	3.86	141.4	160	4	2015-04-03	1	105	1	1	0	64	0	0
157	0003494313	1	38	1	1	1	0	0	14	58	21.83	2	2	4	5.62	0	0	0	0	0	0	1	0	0	0	0	0	0	0	0	0	0	478.8	0.01	1.18	83.3	4	142.6	180	2	2009-10-20	1	95	1	0	0	68	0	0
158	0001509734	1	51	1	1	1	0	0	10	106	31.98	0	2	1	3.36	0	0	0	1	0	0	0	0	0	0	0	0	0	1	0	0	0	64	9.2	0.63	79.1	3.73	138.5		0		0	0	0	1	0	73	0	0
159	0015538994	1	31	1	0	0	0	0	7	86	17.15	2	2	0	2.23	0	0	0	0	0	0	0	0	0	0	0	0	0	0	0	0	0	1166	79.1	0.62	59	3.52	140.9		0		0	0	0	0	0	81	0	0
160	0011224613	2	16	1	1	1	0	0	7	73	17.22	7	2	1	7.31	0	0	0	0	0	0	0	0	0	0	0	0	0	0	0	0	0	2450	14	2.21	53.4	4.42	139.5		0		0	0	0	1	0	77	0	0
161	0013657322	1	20	10	0	0	0	0	7	54	25.73	0	2	0	1.85	0	0	0	0	0	0	0	0	0	0	0	0	0	0	0	0	0	167	7.1	0.65	90	4.43	143.6		0		0	0	0	1	0	73	0	0
162	0015755732	2	46	1	0	1	0	0	7	74	22.27	0	2	0	3.12	0	0	0	0	0	0	0	0	0	0	0	0	0	0	0	0	0	1408	15.8	1.08	78	3.54	137.3		0		0	0	0	1	0	85	0	0
163	0006712252	2	65	1	1	1	0	0	21	110	25.81	3	4	0	2.49	0	0	0	0	0	0	1	0	0	0	1	0	0	0	0	0	0	1697	9	0.69	51	3.68	135.3		0		0	0	0	1	0	84	0	0
164	1236241	1	45	1	1	1	0	0	5	64	25.85	0	2	4	5.01	0	0	0	0	0	0	0	0	0	0	0	0	0	0	0	0	0	529.3	15	0.52	67	4.03	146.1		0		0	0	0	1	0	64	0	0
165	0009788110	1	71	1	1	1	0	0	8	77	23.34	2	2	0	1.29	0	0	0	0	0	0	1	0	0	0	0	0	0	0	0	0	0	587	33.5	0.96	62	4.34	141.9		0		0	0	0	1	0	62	0	1
166	0015096943	1	39	1	1	1	0	0	10	80		0	2	0	2.69	0	0	0	0	0	0	0	0	1	0	0	0	0	0	1	0	0	4342	21.9	1.08	117	4.68	144.1		0		0	0	0	1	0	62	1	0
167	0004692966	1	50	2	0	1	0	0	11	75	23.81	2	2	0	1.93	0	0	0	0	0	0	1	1	0	0	1	0	0	0	0	0	0	174	0.01	0.67	77	3.74	143.4		0		0	0	0	1	0	75	0	0
168	0015463374	2	75	2	0	0	0	0	4	67	14.66	0	1	0	0.84	0	0	0	0	0	0	0	0	0	0	0	0	0	0	0	0	0	2457	12	1.62	107.2	4.65	142.4		0		0	0	0	0	0	74	0	0
169	0003561554	2	64	10	1	0	1	0	13	76		0	2	0	1.05	1	0	0	0	0	0	0	0	0	0	0	0	0	0	0	0	0	1443	9	0.98	80.4	3.42	141.5		0		0	0	0	0	0	71	0	0
170	1230601	1	59	2	1	1	0	0	13	60	23.05	5	3	0	1.73	0	0	0	0	0	0	0	0	0	0	0	0	0	0	0	0	0	183.6	0.02	0.5	93.6	3.7	143.6		0		0	0	0	1	0	60	0	0
171	0003698875	2	60	1	0	1	0	0	18	60	22.83	0	2	0	0.97	0	0	1	0	0	0	0	0	0	0	0	0	0	0	0	0	0	257.8	8	0.87	71.5	4.2	142		0		0	0	0	1	0	63	0	0
172	0005723695	2	58	1	1	1	0	0	15	68	22.43	6	3	8	14.54	0	0	0	0	0	0	1	0	0	0	0	0	0	0	0	0	0	1479	16.6	0.94	58.3	3.82	140.2	160	3.5	2011-03-02	1	30	1	1	0	75	0	0
173	0008956529	2	87	1	0	0	1	0	48	72		0	4	0	1.13	0	0	0	0	0	0	0	0	1	0	0	0	0	0	0	0	0	4620	20.6	1.14	57.6	3.49	138.2		0		0	0	0	0	0	78	0	0
174	0015501904	1	52	1	1	1	0	0	36	72	25.1	0	2	0	1.72	0	0	0	0	0	0	0	0	0	0	0	1	0	0	0	0	0	1213	16.7	0.75	98	4.19	138.2		0		0	0	0	0	0	82	1	0
175	0009703206	2	41	1	1	0	1	0	7	125	21.63	3	3	0	4.2	0	0	0	0	0	0	0	0	1	0	0	0	0	0	0	0	0	15065	26.3	0.63	107	3.89	139.7		0		0	0	0	1	0	65	0	1
176	0013589351	2	56	1	0	1	0	0	14	80	17.01	5	3	0	1.58	0	0	0	0	0	0	0	0	0	0	0	0	0	0	0	0	0	5395	16.6	1.09	98	3.54	142.6		0		0	0	0	1	0	83	1	0
177	0009984742	2	54	1	1	0	0	0	17	79	19.98	5	2	0	1.91	0	0	0	0	0	0	0	0	0	0	0	1	0	0	0	0	0	3476	15.7	1.2	59	4.19	142		0		0	0	0	0	0	61	0	0
178	0011988355	2	47	1	0	0	0	0	7	88	19.88	0	2	0	1.97	0	0	0	0	0	0	1	0	1	0	0	0	0	0	1	0	0	1563	21.6	1.31	83	3.57	140.7		0		0	0	0	0	0	71	0	0
179	0014719964	1	66	2	0	1	0	0	6	74	21.99	2	3	0	0.87	0	0	0	0	0	0	1	1	0	0	1	0	0	0	0	0	0	297	9.4	0.66	96	3.98	140.6		0		0	0	0	1	1	83	0	0
180	0016073509	1	42	1	1	1	0	0	14	68	24.22	2	3	1	4.84	0	0	0	0	0	0	0	0	0	0	0	0	0	0	0	0	0	193	4.4	0.62	75	4.23	143.1		0		0	0	0	1	0	73	0	0
181	1212837	1	76	2	1	0	0	0	12	69		0	1	0	1.68	1	0	0	0	0	0	0	0	0	0	0	0	0	0	0	0	0	115	9.8	1.39	81.7	3.32	142.2		0		0	0	0	0	0	83	0	0
182	0005169055	2	68	1	1	1	1	0	10	80	21.83	0	4	0	1.95	0	0	0	0	0	0	0	0	0	0	1	0	0	0	0	0	0	614	5.8	4.29	60.7	4.17	144.5		0		0	0	0	1	0	63	0	1
183	0008235755	1	50	10	0	0	1	0	6	80	20.45	0	2	0	1.25	0	0	0	0	0	0	1	0	0	0	0	0	0	0	0	0	0	367	8.6	0.89	1212	6.95	140.7		0		0	0	0	0	0	80	0	0
184	0008619515	2	66	10	1	0	1	0	7	64	23.05	3	3	0	1.43	0	0	0	0	0	0	0	0	0	0	0	0	0	0	0	0	0	18670	337.7	1.22	37	4.15	140.7		0		0	0	0	0	0	78	0	0
185	0006618965	2	49	2	0	1	0	0	12	76	27.06	0	1	4	3.24	0	0	0	0	0	0	0	0	0	0	0	0	0	0	0	0	0	97	8.4	0.98	40	4.14	139.8		0		0	0	0	1	0	69	0	0
186	0014563743	2	48	1	0	1	0	0	11	71	23.53	7	3	1	2.64	0	0	0	0	0	0	0	0	0	0	0	0	0	0	0	0	0	2841	24.5	1.35	65	3.99	142.3		0		0	0	0	1	0	64	0	0
187	0008132916	1	19	10	1	1	0	1	15	72	25.39	4	2	1	6.87	0	0	0	0	0	0	0	0	0	0	0	0	0	0	0	0	0	5633	134.2	1.42	88	4.87	141.3		0		0	0	0	1	0	69	0	0
188	0013708630	2	52	1	1	1	0	0	38	68	19.84	0	3	0	2.92	1	0	0	1	0	0	1	0	0	0	1	0	0	0	0	0	0	943	10	1.2	72	4.58	142.1		0		0	0	0	1	1	65	0	0
189	0014946210	1	45	2	0	1	0	0	5	78	23.05	5	2	0	3.92	0	0	0	0	0	0	1	1	0	0	0	0	0	0	0	0	0	271	19.2	0.81	81	3.79	144.6		0		0	0	0	1	0	75	0	0
190	0015968936	1	67	1	0	1	0	0	10	89		4	3	1	2.59	1	0	0	0	0	0	0	0	0	0	0	0	0	0	0	0	0	457	78.9	0.96	86	4.09	141		0		0	0	0	1	0	82	0	0
191	0007623101	1	64	10	1	1	1	0	9	63	20.58	5	3	0	1.66	0	0	0	0	0	0	1	1	0	0	0	0	0	0	0	0	0	17483	25.6	1.35	100.5	3.68	143.7		0		0	0	0	1	0	72	0	0
192	0014889915	1	63	1	1	1	0	0	8	54	26.17	0	2	0	1.01	0	0	0	0	0	0	1	1	0	0	0	0	0	0	0	0	0	191	12.3	0.77	114	4.5	139.7		0		0	0	0	1	0	80	0	0
193	0014813258	1	47	2	1	1	0	0	25	100	30.44	9	3	1	3.17	0	0	0	0	0	0	0	0	0	0	0	1	0	0	0	0	0	1826	73.5	1.02	93	4.66	144.5		0		0	0	0	1	0	64	0	0
194	0013694818	2	65	1	1	1	0	0	13	91	21.23	5	3	0	3.33	0	0	0	0	0	0	1	0	0	0	0	0	0	0	0	0	0	22890	513.6	0.91	103	4.48	140.3		0		0	0	0	1	0	64	0	0
195	0001194806	2	64	1	0	0	0	0	14	72	29.69	0	1	0	1.41	0	0	0	0	0	0	0	0	0	0	0	0	0	0	0	0	0	192	0.01	1.31	57.7	4.33	143.4		0		0	0	0	0	0	72	0	0
196	0004565961	1	50	1	1	1	0	1	10	59	20.42	7	2	1	5.32	0	0	0	0	0	0	0	0	0	0	0	0	0	0	0	0	0	707		0.88	85	3.98	146.8		0		0	0	0	1	0	73	0	0
197	0014423494	2	42	2	0	0	0	0	3	72	21.63	0	2	0	2.18	0	0	0	0	0	0	0	0	0	0	0	0	0	0	1	0	0	1234	990.2	0.97	59	3.59	138.1		0		0	0	0	1	0	60	0	1
198	0005180942	1	59	10	1	1	1	0	10	65	22.76	3	2	0	3.05	0	0	0	0	0	0	0	0	1	0	0	0	0	0	0	0	0	35000	172.2	1.24	94.5	4.15	141.4		0		0	0	0	1	0	60	1	0
199	0008500243	2	75	2	0	1	0	0	3	65	20.03	2	2	0	0.92	0	0	0	0	0	0	1	1	0	0	1	0	0	0	0	0	0	1139	23	0.88	113	4.26	142.7		0		0	0	0	1	0	72	0	1
200	0008229790	1	66	1	1	1	0	0	2	72	22.6	5	2	0	1.75	0	0	0	0	0	0	0	1	0	0	0	0	0	0	0	0	0	1662	10.6	1.17	114	4.5	145.2	80	0		0	0	0	1	0	61	0	0
201	0015923325	1	65	1	0	1	0	0	8	169	29.38	3	3	0	1.21	0	0	0	0	0	0	0	0	1	0	0	0	0	0	1	0	0	1309	9	1.42	126	3.79	132.5		0		0	0	0	1	0	82	1	0
202	0012232813	1	20	10	0	0	1	0	11	114	24.02	4	4	1	5.44	0	0	0	0	0	0	0	0	0	0	0	0	0	0	0	0	0	454	23.8	1.07	84	3.76	139.4		0		0	0	0	0	0	64	0	0
203	1250249	2	42	2	1	0	0	0	7	69	22.76	0	2	0	5.11	0	0	0	0	0	0	0	0	0	0	0	0	0	0	0	0	0	673	13.7	1.17	68	3.87	139.8		0		0	0	0	0	0	70	0	0
204	0005312904	2	68	2	1	1	0	1	18	53	23.24	4	3	8	6.57	0	0	0	0	0	0	1	0	0	0	0	0	0	0	0	0	0	784	11	1.18	64	4.34	142.2		0		0	0	0	1	0	60	0	0
205	0016603677	1	27	1	0	1	0	0	7	72		0	2	0	2.61	0	0	0	0	0	0	0	0	0	0	0	0	0	0	0	0	0	2301	22.9	1.78	95	5.02	140.4		0		0	0	0	1	0	62	0	0
206	0007596767	1	45	1	0	0	0	0	9	82	24.22	0	1	0	1.85	0	0	0	0	0	0	0	0	0	1	0	0	0	0	0	0	0	231	11.3	1.26	64	3.71	141.6		0		0	0	0	0	0	84	0	0
207	0014844648	2	61	1	0	1	0	1	8	77	19.47	3	3	0	1.08	0	0	0	0	0	0	0	0	0	0	0	0	0	0	0	0	0	1359	17.8	1.2	57	4.17	141.2		0		0	0	0	1	0	70	0	0
208	0014767646	1	60	1	1	1	0	0	8	80	20.43	4	2	1	2.65	0	0	0	0	0	0	1	0	0	0	0	0	0	0	0	0	0	601	11.2	1.44	74	3	95.3		0		0	0	0	1	0	78	0	0
209	0007698843	1	73	1	0	1	0	0	6	74	17.22	4	2	1	2.14	0	0	0	0	0	0	0	0	0	0	0	0	0	0	0	0	0	236	25.7	1.04	91	3.96	140.9		0		0	0	0	1	0	79	0	0
210	0000855478	1	69	2	0	1	0	0	3	81	22.1	0	2	0	2.03	0	0	0	0	0	0	1	1	0	0	1	0	0	0	0	0	1	816	16.7	1.13	41	4.21	144.6		0		0	0	0	1	0	85	0	1
211	0002813989	2	78	1	1	0	0	0	13	100	16.63	0	2	0	1.73	0	0	0	0	0	0	0	0	0	0	0	0	0	0	0	0	0	473	11.5	1.23	49	3.96	138.4		0		0	0	0	0	0	84	0	0
212	0007341208	1	64	1	0	1	1	0	8	76	22.23	7	3	13	7.65	0	0	0	0	0	0	0	0	0	0	0	0	0	0	0	0	0	8528	75.6	0.71	86	4.12	138.2		0		0	0	0	1	0	84	0	0
213	0006563861	2	64	1	0	1	1	0	9	54	21.34	3	4	0	3.32	0	0	0	0	0	0	0	0	1	0	0	0	0	1	0	0	0	1690	10.8	1.88	67	3.98	140.5		0		0	0	0	1	0	73	0	0
214	0001219888	1	59	1	1	1	1	0	10	80	16	0	2	4	3.11	0	0	0	0	0	0	0	0	0	0	0	0	0	0	0	0	0	2365	8	1.06	69.4	3.56	142.9		0		0	0	0	1	0	84	0	0
215	0003087245	2	70	1	1	1	0	0	11	62	17.91	5	2	0	1.46	0	0	0	0	0	0	0	1	0	0	0	0	0	0	0	0	0	4002	2.22	4.04	72.6	3.62	143.5		0		0	0	0	1	0	74	0	1
216	0015583028	1	61	1	1	0	0	0	19	168	22.62	4	3	1	2.03	0	0	0	0	0	0	0	0	0	0	0	0	0	0	1	0	0	4576	18.2	1.23	80	3.44	139.5		0		0	0	0	0	0	82	0	1
217	0010571250	1	26	1	0	0	0	0	14	70	20.48	3	4	0	2.46	0	0	0	0	0	0	0	0	0	0	0	0	0	0	0	0	0	33379	8453	1.55	81	3.46	132.6		0		0	0	0	0	0	65	0	0
218	0000808552	1	64	1	1	1	0	0	5	69	22.76	0	2	4	2.07	0	0	0	0	0	0	0	0	0	0	0	0	0	0	0	0	0	143	9.4	0.8	93.9	4.59	137.4		0		0	0	0	1	0	67	0	0
219	0014554832	1	40	1	1	1	1	0	7	72	24.46	4	2	1	3.98	0	0	0	0	0	0	0	1	0	0	0	0	0	0	0	0	0	4742	7.1	0.77	103.3	3.67	139.1	53	0		0	0	0	1	0	70	0	0
220	0004791809	2	71	1	1	1	0	0	9	93	22.31	5	2	0	2.37	0	0	0	0	0	0	1	0	0	0	0	0	0	0	0	0	0	408	13.7	1.62	52.6	3.56	144.1		0		0	0	0	1	1	60	0	0
221	0013315896	2	51	2	0	0	0	0	10	87	22.96	0	1	0	1.98	9	0	0	0	0	0	0	0	0	0	0	0	0	0	0	0	0	78	8.9	2.7	60	3.2	140		0		0	0	0	0	0	74	0	0
222	0015221562	1	65	1	0	0	0	0	2	52	23.83	0	2	0	1.7	0	0	0	0	0	0	0	1	0	0	0	0	0	0	0	0	0	135	7	1.32	87.7	3.98	138.3		0		0	0	0	0	0	81	0	0
223	0010984195	2	59	1	1	1	0	0	3	62	30.83	5	3	0	1.63	0	0	0	0	0	0	1	0	0	0	0	0	0	0	0	0	0	93	5.9	0.75	53.4	3.93	143.5	48	0		0	0	0	1	0	64	0	0
224	0005769489	1	65	2	1	1	0	0	20	78	23.34	3	2	0	2.39	0	0	0	0	0	0	0	0	0	0	0	0	0	0	0	0	0	20708	16.8	0.98	105	3.37	136.3		0		0	0	0	1	0	75	0	0
225	0016637946	1	68	2	0	1	0	0	7	75	23.14	0	1	0	1.22	0	0	0	1	0	0	0	0	0	0	0	0	0	0	0	0	0	781	34.5	1.73	81	4.47	138		0		0	0	0	1	0	65	0	0
226	0005901697	1	66	1	0	1	0	0	10	66		7	3	1	3.02	0	0	0	0	0	0	0	0	1	0	0	0	0	0	1	0	0	1367	6.9	1	75.5	4.35	143.6		0		0	0	0	1	0	79	1	0
227	0000102617	1	29	1	0	0	0	0	14	62	36.73	0	2	0	2.52	0	0	1	0	0	0	1	0	0	0	0	0	0	0	0	0	0	251	63.7	0.68	123	4.43	137.4		0		0	0	0	0	0	64	0	0
228	0016101814	2	68	1	1	1	0	0	21	59	19.98	7	3	1	7.82	0	0	1	0	0	0	0	0	0	0	0	0	0	0	0	0	0	783	5.2	1.1	77	4.59	144.3	80	2	2015-11-25	1	40	1	1	0	61	0	0
229	0003075189	2	61	2	0	0	0	0	28	64	20.57	0	1	0	1.15	0	0	0	0	0	0	1	0	0	0	0	0	0	0	0	0	0	145	6.2	0.86	80	3.91	146.2		0		0	0	0	0	0	64	0	0
230	0009279487	2	48	10	0	1	0	0	5	74	21.63	3	3	0	1.96	0	0	0	0	0	0	1	0	1	0	0	0	0	0	0	0	0	8439	77.3	1.2	76.3	4	140.3		0		0	0	0	1	0	65	0	0
231	0004999416	1	50	1	0	1	0	0	7	71	24.45	0	1	0	1.78	0	0	0	0	0	0	0	0	0	0	0	0	0	0	0	0	0	334	6.7	1	92.6	4.15	141.9		0		0	0	0	1	0	79	0	0
232	0015951362	1	42	1	0	1	0	0	11	80	22.59	0	2	0	2.18	0	0	0	0	0	0	0	0	0	0	0	0	0	0	0	0	0	478	34.8	0.71	77	3.88	140.9		0		0	0	0	1	0	64	0	0
233	0016034881	1	53	2	1	0	0	0	4	75	22.41	0	2	0	1.59	0	0	0	0	0	0	0	0	1	0	0	0	0	0	0	0	0	237	7.8	0.46	66	4.37	141.8		0		0	0	0	0	0	84	1	0
234	1252123	1	64	2	1	0	0	0	9	74	25.53	9	2	1	3.73	0	0	0	0	0	0	1	0	0	0	0	0	0	0	0	0	0	982	6.3	1.42	52	3.89	136.7		0		0	0	0	0	0	84	0	0
235	0014428340	2	78	1	1	1	0	0	17	82	22.21	6	3	1	4.3	0	0	0	0	0	0	1	1	0	0	0	0	0	0	0	0	0	2671	61.5	1.17	120	4.54	143.8	94	1	2013-11-18	1	40	1	1	0	70	0	0
236	0000752338	2	65	1	1	1	0	1	18	65	20.83	0	2	11	3.42	0	0	0	0	0	0	1	0	0	0	0	0	0	0	0	0	0	1952	99.8	1.67	58.5	4.05	140		0		0	0	0	1	0	69	0	0
237	0013292856	1	48	1	1	1	0	0	3	68	20.96	0	2	0	4.83	0	0	0	0	0	0	0	0	0	0	0	0	0	0	0	0	0	517	37.9	1.4	94.6	4.37	141.6		0		0	0	0	1	0	75	0	0
238	0005719674	2	64	1	0	0	0	0	1	65	22.43	0	2	1	3.4	0	0	0	0	0	0	1	0	0	0	0	0	0	0	0	0	0	5212	8	1.1	82.2	4.28	142.3		0		0	0	0	0	0	77	0	0
239	0007147882	2	68	2	1	1	0	0	5	91	18.82	2	2	0	1.38	0	0	0	0	0	0	1	0	0	0	0	0	0	0	0	0	0	953	9.4	1.35	63.1	4.01	146.2		0		0	0	0	1	0	62	0	0
240	0001382315	1	34	2	1	1	0	0	6	61	21.08	0	2	0	2.43	0	0	0	0	0	0	0	0	0	0	0	0	0	0	0	0	0	1193	17.9	0.86	83	3.15	146.5		0		0	0	0	1	0	76	0	0
241	0007044466	1	69	2	0	1	0	0	4	80	22.58	5	2	0	1.55	0	0	0	0	0	0	1	1	1	0	0	0	0	0	0	0	0	2422	13.1	1.03	102	4.31	142.9		0		0	0	0	1	0	68	1	1
242	0016661409	2	67	10	0	1	1	0	9	100	17.85	0	4	0	0.86	0	0	0	0	0	0	1	1	0	0	0	0	0	0	0	0	0	35000	69.3	1.6	163	3.54	143		0		0	0	0	1	0	79	0	0
243	0004085364	2	60	1	1	1	0	0	3	78		2	2	0	1.55	0	0	0	0	0	0	0	0	0	0	1	0	0	0	0	0	1	182	7.8	1.53	52	3.77	140.9		0		0	0	0	1	0	85	0	1
244	1246748	2	69	1	0	0	0	0	14	92	21.36	0	1	1	3.49	0	0	0	0	1	0	1	0	0	0	0	0	0	0	0	0	0	151	0.02	0.76	58.7	4.05	142.6		0		0	0	0	0	0	73	0	0
245	0014802813	1	78	1	0	1	0	0	5	36	22.38	0	3	1	2.19	0	0	0	0	0	0	1	1	0	0	0	0	0	1	0	0	0	373	13.2	4	116	2.38	142.7		0		0	0	0	1	0	75	0	0
246	0014775611	1	39	2	0	1	0	0	15	75	20.2	0	1	1	4.58	0	0	0	0	0	0	0	0	0	0	0	0	0	0	0	0	0	615	32	1.59	72	3.97	140.2		0		0	0	0	1	0	74	0	0
247	0015262373	1	28	2	1	1	0	0	14	88	24.3	5	3	0	2.31	0	0	0	0	0	0	1	0	0	0	0	0	0	0	0	0	0	62	19.8	0.59	102	3.57	139.1		0		0	0	0	0	1	65	0	1
248	0004298469	1	40	1	1	1	0	0	9	65	22.49	3	3	1	5.62	0	0	0	0	0	0	0	0	0	0	0	0	0	0	0	0	0	157	12	0.77	78.1	4.03	143.3	150	2	2010-05-06	1	80	1	1	0	60	0	1
249	0004359664	2	66	1	0	1	0	0	7	80	21.37	5	3	0	1.29	0	0	0	0	0	0	0	0	0	0	0	0	0	0	0	0	0	2579	0.01	1.31	51	3.22	141.7		0		0	0	0	1	1	80	0	1
250	0013573305	1	31	2	1	1	0	0	8	78	24.28	2	2	4	5.62	0	0	0	0	0	0	0	0	0	0	0	0	0	0	0	0	0	413	8.6	0.6	84	4.21	141.4		0		0	0	0	1	0	69	0	0
251	0004136198	1	76	2	1	1	1	0	11	75	23.94	7	4	1	2.08	0	0	0	0	0	0	1	0	0	0	0	0	0	0	0	0	0	831	7.6	1.17	88	4.1	143.1		0		0	0	0	1	0	84	0	1
252	0012782078	2	63	1	1	0	0	0	6	57	18.44	7	3	1	3.57	0	0	0	0	0	0	0	0	0	0	0	0	0	0	0	0	0	702	24.9	1.75	107.5	4.03	144.8		0		0	0	0	0	0	61	0	0
253	0003601694	2	83	1	1	1	1	0	18		17.78	0	2	0	1.41	0	0	0	0	0	0	0	0	0	0	0	0	0	0	0	0	0	689	23.1	0.96	104.6	5.82	144.4		0		0	0	0	0	1	76	0	0
254	0011032467	1	38	10	1	1	0	0	8	72	35.08	7	3	9	6.68	0	0	0	0	0	0	1	0	0	1	1	0	0	0	0	0	0	1521	21.9	1.04	87.5	4.52	137		0		0	0	0	1	0	79	0	0
255	0016114041	1	28	1	1	1	0	0	8	70	28.33	0	1	0	3.55	0	0	0	0	0	0	0	0	0	0	0	0	0	0	0	0	0	269	9.6	0.56	73	3.61	139.2		0		0	0	0	1	0	76	0	0
256	0011044443	1	57	1	0	0	0	0	12	62	21.61	4	3	8	1.78	1	0	0	0	0	0	0	0	0	0	1	0	0	0	0	0	0	680	7.7	0.76	53	3.26	144.3		0		0	0	0	0	0	76	0	1
257	0008759617	1	68	2	0	1	0	0	9	74	21.2	5	3	0	1.18	0	0	0	0	0	0	1	0	1	0	1	0	0	0	0	0	0	768	11	0.96	99.2	3.6	138.2		0		0	0	0	1	0	85	0	1
258	0016416472	1	58	1	1	1	0	0	7	71	26.77	0	2	0	1.6	1	0	0	0	0	0	0	0	0	0	0	0	0	0	0	0	0	103	11.9	1.28	68	4.52	142.2		0		0	0	0	1	0	73	0	1
259	0016424726	2	47	1	0	1	0	0	16	80	24.01	4	3	1	4.37	0	0	0	0	0	0	1	0	0	0	0	0	0	0	0	0	0	4045	29.1	1.9	68	3.89	140.6		0		0	0	0	1	0	75	0	0
260	0008236489	1	46	1	0	1	0	0	5	72	30.48	5	2	0	2.5	0	0	0	0	0	0	0	0	0	1	0	0	0	0	0	0	0	402	14.9	0.51	85.8	3.9	138.9		0		0	0	0	1	0	73	0	1
261	01356120	2	42	1	1	0	1	0	9	79	21.67	0	2	0	2.37	0	0	0	0	0	0	0	0	0	0	0	0	0	0	0	0	0	621	6.7	1.14	46.8	3.79	136.8		0		0	0	0	0	0	75	0	0
262	0001529985	1	64	2	1	1	0	0	6	88		0	2	0	1.4	0	0	0	0	0	0	0	0	0	1	1	0	0	0	0	0	0	368	16	0.57	86	3.83	144.1		0		0	0	0	1	0	63	0	0
263	0000053609	2	85	10	1	0	0	0	14	61	23.71	0	1	0	1.8	0	0	0	0	0	0	0	0	0	0	1	0	0	0	0	0	0	145	6.9	1.88	94.7	4.32	136.1		0		0	0	0	0	0	81	0	0
264	0006746118	2	67	1	0	1	1	0	10	81	24.46	9	4	1	1.99	0	0	0	0	0	0	0	1	0	0	0	0	0	0	0	0	0	8343	2886	0.35	152	3.86	138.5		0		0	0	0	1	0	77	0	0
265	0006893188	2	82	1	0	0	1	0	1	72	19.56	0	1	0	1.09	0	0	0	0	0	0	0	0	0	0	0	0	0	0	0	0	0	177	12.2	2.11	71	4.13	140		0		0	0	0	0	0	65	0	0
266	0016225130	1	73	1	1	1	0	0	3	60	23.31	3	3	0	2.24	0	0	0	0	0	0	1	1	0	0	0	0	0	0	0	0	0	288	14.4	0.82	79	4.15	143		0		0	0	0	1	0	68	0	1
267	0005615278	2	49	1	1	0	0	0	10	84		0	1	4	6.01	0	0	0	0	0	0	0	0	0	0	0	0	0	0	0	0	0	115	7.9	0.86	58	3.89	141.7		0		0	0	0	0	0	61	0	0
268	0014793959	2	46	1	0	1	0	0	12	124	20.81	7	4	1	5.3	0	0	0	0	0	0	0	0	1	0	0	0	0	0	0	0	0	10214	19	1.36	75	4.48	141.8		0		0	0	0	1	0	70	1	0
269	0005787303	1	57	1	0	1	0	0	14	64	25.32	0	3	0	1.65	0	0	0	0	0	0	1	0	1	0	0	0	0	0	0	0	0	6895	6.8	0.58	125	4.23	139.2		0		0	0	0	1	0	78	0	0
270	0007755754	1	47	1	0	1	1	0	7	55		3	3	4	5.4	0	0	0	0	0	0	0	0	0	0	0	0	0	0	0	0	0	7721	8	4.33	119.2	4.42	140.8		0		0	0	0	1	0	64	1	0
271	0009284676	1	27	1	0	1	0	0	7	60	23.88	2	2	5	3.98	0	0	0	0	0	0	0	0	0	0	0	0	0	0	0	0	0	2220	21.9	1.12	82	3.46	144.1		0		0	0	0	1	0	68	0	0
272	0006111492	1	68	2	0	0	0	0	6	72	26.22	0	1	0	1.23	0	0	0	0	0	0	1	0	0	0	1	0	0	0	0	0	0	251	12.4	0.93	108.7	3.76	136.7		0		0	0	0	0	0	73	0	0
273	0004904156	1	51	1	1	1	0	0	7	64	28.2	0	1	0	2.47	0	0	0	0	0	0	0	0	0	0	0	0	0	0	0	0	0	351	4.3	1	63.4	4.07	141.5	20	0		0	0	0	0	0	81	0	0
274	0009993696	1	47	1	1	1	0	1	15	80	25.16	7	3	9	5.25	0	0	0	0	0	0	0	0	0	0	0	0	0	0	0	0	0	2857	7.9	0.72	85	4.27	137.7	125	2	2013-08-18	1	58	1	1	0	77	0	0
275	0001206667	1	58	1	1	1	1	0	18	61	26.67	2	3	4	4.31	0	0	0	0	0	0	0	0	0	0	0	0	1	0	0	0	0	1783	12.8	0.89	93.1	4.59	137.7		0		0	0	0	1	0	67	0	0
276	0001824571	1	33	10	1	1	1	0	6	88	25.32	4	3	6	9.12	0	0	0	0	0	0	0	0	0	0	0	0	0	0	0	0	0	2368	10.8	0.8	75.6	3.78	141.6		0		0	0	0	1	0	78	0	0
277	0016806624	1	42	1	1	0	0	0	12	80	22.86	0	2	0	2.91	0	0	0	0	0	0	0	0	0	0	0	0	0	0	0	0	0	446	8.8	1.06	75	4.29	142.4		0		0	0	0	1	0	70	0	0
278	0000091303	1	42	1	1	1	0	1	12	56	22.94	2	2	4	4.9	0	0	0	0	0	0	0	0	0	0	0	0	0	0	0	0	0	412	0.01	0.75	69.5	3.41	142.7		0		0	0	0	1	0	78	0	0
279	0000561518	2	59	1	0	0	0	0	12	50	18.82	0	3	0	1.15	0	0	1	0	0	0	0	0	0	0	0	0	0	0	0	0	0	554	19.1	0.84	73	3.87	143		0		0	0	0	0	0	85	0	0
280	0006926678	2	59	1	0	1	0	0	9	65	18.44	3	3	0	1.4	0	0	0	0	0	0	0	0	0	0	0	0	0	0	0	0	0	3013	104.5	1.29	67	3.52	143.1		0		0	0	0	1	0	65	0	0
281	0008956780	2	22	1	1	1	0	1	16	84	17.58	0	1	5	5.06	0	0	0	0	0	0	0	0	0	0	0	0	0	0	0	0	0	2807	12.7	2	80	4.17	141.9		0		0	0	0	1	0	80	0	1
282	0000038829	2	45	1	1	1	0	0	2	75	22.86	4	1	1	6.15	0	0	0	0	0	0	0	0	0	0	0	0	0	0	0	0	0	267	13	1.22	50	3.89	142.1		0		0	0	0	1	0	69	0	0
283	0002294489	1	58	1	0	1	1	0	7	98	23.42	3	3	0	1.18	0	0	0	0	0	0	0	1	0	0	0	0	0	0	0	0	0	13852	139.8	2.67	246.8	4.25	139		0		0	0	0	1	0	72	0	1
284	0001081410	1	61	1	1	0	1	0	7	72	31.57	0	1	0	2.24	0	0	0	1	0	0	0	0	0	0	1	0	0	0	0	0	0	781	23.4	1.44	71	3.86	147.4		0		0	0	0	1	0	61	0	0
285	0003650502	1	74	1	0	1	1	0	17	138	24.99	3	4	0	2.07	1	0	0	0	0	0	0	0	0	0	0	0	0	0	0	0	0	6713	0.06	0.89	156.8	2.97	149.2		0		0	0	0	0	1	70	0	1
286	0015049173	1	31	10	0	1	0	1	11	82	24.3	0	2	0	2.74	0	0	0	0	0	0	0	0	0	0	0	0	0	0	0	0	0	930	62.3	1.25	101	3.75	143.7		0		0	0	0	1	0	76	0	0
287	0005947558	2	48	1	0	0	0	0	11	80	23.44	0	1	0	1.21	0	0	0	0	0	0	0	0	0	0	0	0	0	0	0	0	0	367	6.9	1.11	59.4	3.78	142		0		0	0	0	0	0	70	0	0
288	0010219193	1	79	1	0	0	0	0	9	69	23.31	3	3	4	2.98	0	0	0	0	0	0	1	1	0	0	0	0	0	0	0	0	0	213	9.7	1.1	82.3	3.81	147		0		0	0	0	0	0	71	0	1
289	0014613197	1	54	1	1	1	0	0	13	70	25.59	9	2	1	7.12	0	0	0	0	0	0	0	1	0	0	0	0	0	0	0	0	1	1160	38.9	0.82	84	4.18	143.3	111	2	2014-11-25	1	40	1	1	0	72	0	1
290	0007899301	2	73	1	0	1	0	0	13	64	22.96	3	3	5	1.25	0	0	0	0	0	0	0	0	0	0	0	0	0	0	0	0	0	773	25	1.75	81.5	4.17	143.6		0		0	0	0	1	0	70	0	0
291	0006011598	1	38	1	0	1	0	1	6	60	24.22	4	2	13	10.91	0	0	0	0	0	0	0	0	0	0	0	0	0	0	0	0	0	321	33.5	1.1	75.8	3.95	141.9		0		0	0	0	1	0	64	0	1
292	0000353838	1	57	1	1	0	0	0	5	91	20.82	4	2	1	7.28	0	0	0	0	0	0	0	1	1	0	0	0	0	0	0	0	0	572	13.8	0.84	87.9	3.99	143.2		0		0	0	0	0	0	67	1	0
293	0007468428	2	76	1	1	1	1	0	9	71	28.26	9	3	1	5.15	0	0	0	0	0	0	1	0	1	0	0	0	0	0	0	0	0	3924	11.1	1.25	107.3	4.93	142.3		0		0	0	0	1	0	70	0	0
294	0003519619	1	55	10	0	1	0	0	9	54		0	2	0	3.99	0	0	0	0	0	0	0	0	0	0	0	0	0	1	0	0	0	1433	38.7	2	96	3.95	138		0		0	0	0	1	0	61	0	0
295	0007269210	2	12	1	0	1	1	0	13	58	17.83	3	3	0	2.07	0	0	0	0	0	0	0	0	0	0	0	0	0	0	0	0	0	2121	18.1	4.35	48.4	7.09	140.8		0		0	0	0	0	1	73	0	0
296	0003695078	1	80	1	1	1	1	0	12	76		0	1	0	1.02	0	0	0	0	1	0	0	0	1	0	0	0	0	0	0	0	0	8326	11.9	1.93	170.9	3.33	154.5		0		0	0	0	1	0	64	0	0
297	0008363422	1	32	1	1	1	0	0	7	88	25.81	0	2	4	9.11	0	0	0	0	0	0	0	0	0	0	0	0	0	0	0	0	0	2186	32.2	0.69	70.9	4.44	143		0		0	0	0	1	0	61	0	0
298	0000448113	2	70	1	0	1	0	0	4	81	30.48	5	3	0	1.29	0	0	0	0	0	0	1	0	0	1	0	0	0	0	0	0	0	329	10.5	1.08	59.2	4.04	141.3		0		0	0	0	1	0	65	0	1
299	0004789115	2	67	2	1	0	0	0	6	81	27.94	0	3	0	1.28	0	0	0	0	0	0	1	1	1	0	1	0	0	0	0	0	0	977	12.2	0.51	68	4.41	141		0		0	0	0	0	0	85	0	1
300	0007785654	2	75	2	1	1	0	0	4	66	23.14	0	3	0	1.13	0	0	0	0	0	0	1	1	1	0	1	0	0	0	0	0	0	306	43.1	0.72	90	3.78	142.9		0		0	0	0	1	0	67	0	1
301	0007668591	1	50	1	0	1	0	0	4	80	20.76	0	2	0	1.44	0	0	0	0	0	0	0	0	0	0	0	0	0	0	0	0	0	378	11.1	0.7	100.2	4.2	143.2		0		0	0	0	1	0	81	0	1
302	0014488339	2	20	10	0	0	0	0	7	82	17.63	3	3	0	2.53	0	0	0	0	0	0	0	0	0	0	0	0	0	0	0	0	0	199	112.6	0.95	47	3.75	137.4		0		0	0	0	0	0	68	0	0
303	0010765269	2	59	1	1	1	0	0	12	86	21.19	0	1	0	1.22	0	0	0	0	0	0	1	0	0	0	0	0	0	0	0	0	0	157	5.8	1.5	54.6	3.68	141.2		0		0	0	0	1	0	77	0	0
304	0008350817	2	73	1	1	0	1	0	9	78		0	1	4	3.83	0	0	0	0	0	0	0	0	0	0	0	0	0	0	0	0	0	367	8.9	1.31	65	3.68	146.2		0		0	0	0	0	0	64	0	0
305	0000890998	1	44	1	1	1	0	0	25	84	28.72	7	1	0	3.52	0	0	0	0	0	0	0	0	0	0	0	0	0	0	0	0	0	1026	11.7	0.72	81	4.17	139.7		0		0	0	0	1	0	68	0	0
306	0002722598	1	63	1	1	1	0	1	16	60	22.55	0	2	0	1.73	0	0	0	0	0	0	0	0	0	0	0	0	0	0	0	0	0	448	15.3	1.2	77	4.47	143.1		0		0	0	0	1	0	63	0	1
307	0016203185	2	70	2	0	0	0	0	2	55	23.37	0	2	0	1.28	0	0	0	0	0	0	1	0	0	0	0	0	0	0	0	0	0	516	17.4	2	80	4.19	131.2		0		0	0	0	0	0	65	0	1
308	1235918	1	46	10	0	0	0	0	39	70	24.45	0	1	0	1.39	0	0	0	0	0	0	0	0	0	0	0	0	0	0	0	0	0	452	13.8	0.49	64.6	3.46	136.4		0		0	0	0	0	0	68	0	0
309	0003630189	1	75	1	0	1	0	1	18	61		7	2	0	5.93	0	0	0	0	0	0	0	0	0	0	0	0	0	0	0	0	0	232	11.8	0.91	92.6	3.97	138.2		0		0	0	0	1	0	68	0	0
310	0000418010	2	72	1	0	0	0	0	2	80	24.78	0	1	0	1.31	0	0	0	0	0	0	0	0	0	0	0	0	0	0	0	0	0	312	12.7	1.83	85.3	4.4	141.1		0		0	0	0	0	0	68	0	0
311	0004957709	1	61	2	0	1	0	0	8	76	27.04	0	1	0	0.96	0	0	0	0	0	0	0	0	0	0	1	0	0	0	0	0	0	157	11.8	0.86	89.6	3.98	142.2		0		0	0	0	1	0	61	0	1
312	0015754215	1	46	1	1	0	0	0	1	68	27.66	0	1	0	2.4	0	0	0	0	0	0	0	0	0	0	0	0	0	0	0	0	0	365	14.8	1.26	36.8	4.37	146.2		0		0	0	0	0	0	81	0	0
313	0007924635	2	22	1	0	1	0	0	8	64	19.53	0	1	0	2.75	0	0	0	0	0	0	0	0	0	0	0	0	0	0	0	0	0	1238	17.5	1.17	53.9	3.92	141.5		0		0	0	0	1	0	75	0	0
314	0015005854	2	72	1	1	1	0	0	17	80	20.55	0	1	0	1.69	0	0	0	0	0	0	1	0	0	0	0	0	0	0	0	0	0	231	11.5	5.14	69	4.24	137.6		0		0	0	0	1	0	79	0	0
315	1235091	1	71	2	1	1	0	0	37	78	26.84	6	3	8	2.86	0	0	0	0	0	0	1	0	0	0	0	0	0	0	0	0	0	112	0.04	0.95	82.9	3.96	141.1		0		0	0	0	1	0	78	0	0
316	0000750472	2	32	1	1	1	0	0	9	57	21.99	3	2	0	2.83	0	0	0	0	0	0	0	0	0	0	0	0	0	0	0	0	0	1715	17.5	0.74	44	4.66	141.8		0		0	0	0	1	0	79	0	0
317	0010880993	2	48	1	1	1	0	0	10	83		2	2	4	5.17	0	0	0	0	0	0	1	0	0	0	0	0	0	0	0	0	0	475	14.2	1.33	69.7	3.82	142.4		0		0	0	0	1	0	85	0	0
318	0001217979	2	70	10	0	0	1	0	11	70	25.71	0	2	0	1.24	0	0	0	0	0	0	0	0	0	0	0	0	0	0	0	0	0	4076	39.1	1.91	84.3	4.12	145.2		0		0	0	0	0	0	79	0	0
319	0013269170	2	67	1	0	0	1	0	115	80		0	1	0	1.04	1	0	0	0	0	0	0	0	1	0	0	0	0	0	0	0	0	1464	17.4	1.4	81	4.07	139.9		0		0	0	0	0	0	77	0	0
320	0009843660	1	66	1	0	0	0	0	7	92	19.05	0	2	0	1.61	0	0	0	0	0	0	0	0	1	0	0	0	0	0	0	0	0	5756	34.5	0.86	114	4.54	139.9		0		0	0	0	1	0	63	1	0
321	1160583	1	73	1	0	0	0	0	18	80	22.06	3	1	0	1.12	1	0	0	0	0	0	0	0	1	0	0	0	0	0	0	0	0	167	15.7	0.83	93.5	4.87	142.3		0		0	0	0	0	0	80	0	0
322	0003387806	1	44	1	0	1	0	0	10	68	26.23	6	2	1	5.25	0	0	0	0	0	0	0	0	0	0	0	0	0	0	0	0	0	146	37.5	1.41	79	3.89	138.3		0		0	0	0	1	0	66	0	0
323	0000041270	2	72	2	0	1	0	0	5	65	23.44	6	1	1	2.86	0	0	1	0	0	0	1	1	0	0	0	0	0	1	0	0	0	2091	0.01	1.81	134.1	4.68	145.7		0		0	0	0	1	0	68	0	0
324	1159152	1	60	2	1	0	1	0	5	120	23.34	0	2	0	1.94	0	0	0	0	1	0	0	0	0	0	0	0	0	0	0	0	0	327	0.1	1.16	124	4.35	138.5		0		0	0	0	1	0	96	1	0
325	0008523372	1	28	1	1	1	1	1	13	54		7	4	9	6.46	0	0	0	0	0	0	0	0	0	0	0	0	0	0	0	0	0	842	72.9	0.46	80.8	4.23	143.5		0		0	0	0	1	0	87	0	0
326	1243346	1	41	1	1	0	0	0	9	76	22.68	9	2	1	6.73	1	0	0	0	0	0	0	0	0	0	0	0	0	0	0	0	0	362	12.6	1.38	42	4.71	142.8		0		0	0	0	0	0	73	0	0
327	0016642129	2	66	1	1	0	1	0	11	58	29.3	0	4	0	1.76	0	0	0	0	0	0	0	0	0	0	0	0	0	0	0	0	0	852	9.1	2.04	59	4.25	142		0		0	0	0	0	0	66	0	0
328	0007960796	2	76	1	1	1	0	0	16	78	23.74	0	1	4	7.44	0	0	0	0	0	0	1	0	0	0	0	0	0	0	0	0	0	352	8.5	0.97	84	4.51	139.7		0		0	0	0	1	0	75	0	0
329	0016522542	2	59	1	1	1	0	0	11	80	22.96	9	1	0	3.79	0	0	0	0	0	0	1	0	1	0	0	0	0	0	0	0	0	1570	173.2	1.16	71	2.84	138.9	123	2	2016-03-15	1	62	1	1	0	68	0	0
330	0002851383	1	75	10	0	1	0	0	9	76	22.59	9	3	1	1.11	0	0	0	0	0	0	0	0	0	0	0	0	0	0	0	0	0	8707	13.5	1.47	58.8	3.2	134.3		0		0	0	0	1	0	65	0	0
331	0015067543	1	49	1	0	1	1	0	10	76		7	3	7	7.15	0	0	0	0	0	0	0	0	0	0	0	0	0	0	1	0	0	1135	4.9	0.81	80.3	4.04	140.7		0		0	0	0	1	0	69	0	1
332	1155809	1	52	2	1	1	1	0	8	100	28.74	3	3	0	2.65	0	0	0	0	0	0	0	0	1	0	0	0	0	0	0	0	0	1368	7.3	1.56	83.9	4.3	144.3		0		0	0	0	1	0	100	0	1
333	0014983599	1	65	1	1	0	0	0	19	70	24.38	0	1	0	1.48	0	0	0	0	0	0	1	0	0	0	0	0	0	0	0	0	0	2551	12.1	0.87	70.5	4.29	142.1		0		0	0	0	0	0	100	0	0
334	0004706645	1	52	1	1	1	0	0	10	54	24.01	2	3	4	4.99	1	0	0	0	0	0	0	0	0	0	0	0	0	0	0	0	0	3765	963.5	0.58	72.2	4.15	141.3	87	2	2011-03-09	1	35	1	1	0	89	0	0
335	0008501367	2	50	1	1	0	0	0	7	86	29.43	0	3	0	2.68	0	0	0	0	0	0	1	0	0	0	0	0	0	0	0	0	0	1865	28	1.63	68	2.73	140.6		0		0	0	0	0	0	67	0	0
336	0006328008	1	58	1	0	1	0	0	4	59	27.43	4	2	1	3.06	0	0	0	0	1	0	1	0	0	0	0	0	0	0	0	0	0	462	12	0.62	75.6	3.94	143.9		0		0	0	0	1	0	89	0	1
337	1226556	1	52	1	1	0	0	0	9	70	25.22	9	3	8	10.76	0	0	0	0	0	0	0	0	0	0	0	0	0	0	0	0	0	1281	0.03	1	76.2	3.59	141.2		0		0	0	0	1	0	70	0	0
338	1206940	2	65	10	1	0	1	1	18	140		9	4	1	4.86	0	0	0	0	0	0	1	0	0	0	0	0	0	0	0	0	0	25714	15.8	1.63	110.1	3.65	141.3		0		0	0	0	0	0	79	0	0
339	0016215007	2	50	1	1	1	0	0	4	82	22.21	5	3	0	1.67	0	0	0	0	0	0	1	0	0	0	1	0	0	0	0	0	0	1030	110.9	0.57	47	4.05	141.9		0		0	0	0	1	0	63	0	1
340	1239818	1	72	1	0	1	0	0	20	65	22.1	2	2	0	1.24	0	0	0	0	0	0	0	0	0	0	0	0	0	0	0	0	0	872	0.09	0.79	135.2	4.66	141.8		0		0	0	0	1	0	65	0	0
341	0009646593	2	35	1	0	1	0	0	5	80	22.94	6	3	1	3.64	0	1	0	0	0	0	0	0	0	0	0	0	0	0	0	0	0	1365	7.5	0.81	88	3.67	144.8		0		0	0	0	1	0	81	0	1
342	00476532	2	73	1	1	0	0	0	9	76	20.2	0	1	4	4.45	0	0	0	0	0	0	0	0	0	0	0	0	0	0	0	0	0	178	6.8	1.38	74.8	3.71	131.6		0		0	0	0	0	0	72	0	0
343	0009811682	1	62	10	0	0	0	0	32	75		4	2	1	3.41	0	0	0	0	1	0	0	0	0	0	0	0	0	0	0	0	0	231	5.7	0.45	103	4.62	140.3		0		0	0	0	0	0	62	0	0
344	1238452	1	38	1	1	1	0	0	4	60	25.01	9	2	1	6.6	0	0	0	0	0	0	0	0	0	0	0	0	0	0	0	0	0	2340	0.31	0.66	85.4	3.86	142.5		0		0	0	0	1	0	85	0	0
345	0013153225	1	77	1	1	0	0	0	5	78	24.61	0	1	4	4.12	0	0	0	0	0	0	0	0	0	0	0	0	0	0	0	0	0	372	5.87	1.15	82	3.5	141.9		0		0	0	0	0	0	85	0	0
346	0002861367	2	33	1	0	1	0	0	14	47		6	3	1	6.14	0	0	0	0	0	0	0	0	0	0	0	0	0	0	0	0	0	1843	0.01	1.15	59.2	3.63	142.5		0		0	0	0	1	0	64	0	0
347	0015923141	1	65	1	0	1	0	1	7	73	27.34	4	2	1	2.09	0	0	0	0	0	0	0	0	0	0	0	0	0	0	0	0	0	119	8.3	0.82	80	4.13	141.8		0		0	0	0	1	0	77	0	0
348	0002000358	1	66	1	1	1	0	0	12	82	25.24	4	2	0	2.11	0	0	0	0	0	0	1	1	0	0	0	0	0	0	0	0	0	116	9.5	0.66	103	4.66	141.3		0		0	0	0	1	0	71	0	1
349	0013657483	1	50	2	1	1	0	1	13	54	24.45	5	3	4	5.17	0	0	0	0	0	0	0	1	0	0	0	0	0	0	0	0	0	245	45.1	0.97	96	4.36	142.2	50	0		0	0	0	1	0	84	0	0
350	0009633458	1	48	1	0	1	0	0	4	54	26.77	0	1	0	2.02	0	0	0	0	0	0	0	0	0	0	0	0	0	0	0	0	0	56	2.6	1	102	3.99	139		0		0	0	0	1	0	68	0	0
351	0012266608	1	67	1	1	0	1	0	7	65	25.53	0	1	0	1.14	0	0	0	0	1	0	1	0	0	1	0	0	0	0	0	0	0	45	4.7	0.95	93	3.55	139.2		0		0	0	0	0	0	73	0	1
352	0002003184	1	27	2	1	0	0	0	8	80	16.65	0	1	0	3.15	0	0	0	0	0	0	0	0	0	0	0	0	0	0	0	0	0	124	24	1.05	76.2	4.19	140.9		0		0	0	0	1	0	66	0	1
353	0004428187	2	59	1	1	1	0	0	2	66		7	3	0	6.01	0	0	0	0	0	0	0	0	0	0	0	0	0	0	0	0	0	3816	7	2.22	71.8	4.38	146.5		0		0	0	0	1	0	72	0	0
354	0001644062	1	42	1	0	0	0	0	7	78	26.45	0	2	0	1.05	0	0	0	0	0	0	0	0	0	1	0	0	0	0	0	0	0	157	8	1.13	62.8	4.09	139.6		0		0	0	0	0	0	75	0	1
355	0016381421	1	45	1	0	1	0	0	4	80	25.16	0	2	0	1.31	0	0	0	0	0	0	0	0	0	0	0	0	0	0	0	0	0	48	7	0.63	85	3.98	137		0		0	0	0	1	0	77	0	0
356	0009549846	2	63	1	1	1	0	0	7	78	21.94	6	3	0	3.42	0	0	0	0	0	0	0	0	0	1	0	0	0	0	0	0	0	1179	7.2	1.26	73	3.84	144.2		0		0	0	0	1	0	73	0	0
357	0008630739	1	52	1	1	0	1	0	13	105		0	2	0	1.71	0	0	0	0	0	0	0	0	0	0	0	0	0	0	0	0	0	1409	8.9	2.78	37	3.8	131		0		0	0	0	1	0	60	0	0
358	0007420048	2	61	1	0	0	0	0	8	66	24.52	0	2	4	4.23	0	0	0	0	0	0	0	0	1	0	0	0	0	0	0	0	0	401	3	0.78	52.7	3.53	145.5		0		0	0	0	0	0	66	0	0
359	0015564922	2	65	1	1	1	0	0	20	64	23.42	2	2	4	4.57	0	0	0	0	0	0	1	1	0	0	0	0	0	0	0	0	0	1316	8.6	1.12	57	3.78	138.3	40	0		0	0	0	1	0	85	0	0
360	0007142643	1	33	1	0	0	0	0	21	90		0	1	0	1.47	0	0	0	0	0	0	0	0	0	0	0	0	0	0	0	0	0	1176	12.8	1.31	63	3.88	136.2		0		0	0	0	0	0	73	1	0
361	0015539052	1	34	2	0	1	0	0	12	78	31.14	3	3	0	1.38	0	0	0	0	0	0	1	0	0	0	0	0	0	0	0	0	0	51	31.7	0.92	92	3.91	137.4		0		0	0	0	1	0	77	0	0
362	0004947767	2	43	1	1	1	0	0	12	77	22.04	7	3	1	5.66	0	0	0	0	0	0	1	0	0	0	0	0	0	0	0	0	0	3552	13.6	0.94	92.8	3.06	142.6	96	2	2010-09-29	1	20	1	1	1	68	0	0
363	0003905409	1	60	1	0	0	0	0	12	65	23.05	0	1	0	1.27	0	0	0	0	0	0	0	0	0	0	0	0	0	0	0	0	0	127	0.01	2.14	93.2	4.05	142.2		0		0	0	0	0	0	74	0	0
364	0008713949	1	42	1	1	1	0	0	23	103	23.81	0	2	0	4.13	0	0	0	0	0	0	0	0	0	0	0	0	0	0	0	0	0	594	100.4	2.08	81	3.71	126.1		0		0	0	0	1	1	71	0	0
365	0014751819	2	62	1	0	1	0	0	8	60		5	3	0	1.47	0	0	0	0	0	0	0	0	1	0	1	0	0	0	1	0	0	1765	17.4	1.07	74	4.04	140.6		0		0	0	0	1	0	64	1	0
366	0015209024	2	77	2	0	0	0	0	8	68	22.5	0	3	0	1.39	0	0	0	0	0	0	1	1	0	0	0	0	0	0	0	0	0	3773	4.8	1.32	81	3.59	145.3		0		0	0	0	0	0	67	1	1
367	0011188402	1	59	2	0	0	0	0	2	62	27.97	2	2	0	1.76	0	0	0	0	0	0	0	0	0	1	0	0	0	0	0	0	0	370	30.8	1	86.4	3.96	143		0		0	0	0	0	0	77	0	0
368	0015542945	1	84	10	0	0	1	0	5	51		3	4	0	0.88	0	0	0	0	0	0	0	0	1	0	0	0	0	0	0	0	0	7969	118	2	84	4.33	135		0		0	0	0	0	0	76	0	0
369	0004950907	2	74	1	1	0	1	0	9	61	23.34	0	3	0	2.99	0	0	0	0	1	0	0	0	1	0	0	0	0	0	0	0	0	1567	21	1.91	67	4.08	143.5		0		0	0	0	0	0	68	0	1
370	0009796881	1	41	10	1	1	0	0	9	80	27.61	0	2	0	4.76	0	0	0	0	0	0	0	0	0	0	0	0	0	0	0	0	0	246	30.5	0.51	115	3.42	142.5		0		0	0	0	1	0	81	0	0
371	0016147575	1	62	1	0	0	0	0	7	47	22.19	2	2	0	1.61	0	0	0	0	0	0	0	1	0	0	0	0	0	0	0	0	0	127	16.1	1.33	88	4.33	141		0		0	0	0	0	0	74	0	0
372	0008336107	2	68	1	1	1	1	0	4	81	25.91	7	4	0	4.63	0	0	0	0	0	0	0	0	0	0	0	0	0	0	0	0	0	2394	215.3	1.29	58	3.65	135.4		0		0	0	0	1	0	62	0	0
373	0016274879	2	72	10	0	0	0	0	12	161	24	2	3	0	1.79	0	0	0	0	0	0	1	0	1	0	0	0	0	0	0	0	0	8956	36.9	0.77	102	4.22	140.5		0		0	0	0	1	0	74	0	1
374	0002732143	1	54	1	1	1	0	0	5	60	23.31	4	2	1	3.46	0	0	0	0	0	0	0	1	0	0	0	0	0	0	0	0	0	435.5	0.15	0.64	91.9	4.02	138.7		0		0	0	0	1	0	62	0	0
375	0015444385	2	64	1	1	1	0	0	12	58	22.32	9	2	14	7.9	0	0	0	0	0	0	1	1	0	0	0	0	0	1	0	0	0	796	63.6	1.5	66	4.52	138.8	70	1.5	2015-06-09	1	10	1	1	0	77	0	0
376	0008841399	1	45	1	0	1	0	0	3	59	22.66	2	2	0	1.16	0	0	0	0	0	0	1	0	0	0	0	0	0	0	0	0	0	273	16.2	0.6	125	4.15	138.9		0		0	0	0	0	1	77	0	1
377	0009018393	2	44	1	0	1	0	0	2	76		5	2	0	2	0	0	0	0	0	0	0	0	0	0	0	0	0	0	0	0	0	452	8.6	0.73	42.9	4.23	141.2		0		0	0	0	1	0	80	0	0
378	0015725086	1	44	1	0	1	0	0	8	62	19.31	0	3	0	2.38	0	0	0	0	0	0	0	0	0	0	0	0	0	0	0	0	0	734	8.8	1.87	82	4.08	140.2		0		0	0	0	1	0	76	0	0
379	0007761230	1	57	1	1	0	0	0	40	79	21.6	4	2	0	1.77	0	0	0	0	0	0	0	0	0	0	0	0	0	0	0	0	0	267	6.8	1.32	32	4.17	139.5		0		0	0	0	0	0	68	0	0
380	0016682188	1	62	2	1	1	0	0	9	84	23.03	6	2	4	8.61	0	0	0	0	0	0	0	0	0	0	0	0	0	0	0	0	0	2157	134.1	1	73	3.96	136.1		0		0	0	0	1	0	62	0	0
381	0008553022	1	33	1	0	1	0	0	6	96	28.31	7	3	0	7.1	0	0	0	0	0	0	0	0	0	1	0	0	0	0	0	0	0	283	23.4	0.82	75	3.66	137.7		0		0	0	0	1	0	82	0	0
382	0016172502	1	66	1	0	1	0	0	8	69	24.38	2	2	0	1.51	1	0	0	0	0	0	0	0	0	0	0	0	0	0	1	0	0	1669	21.1	1.16	99	4.27	141		0		0	0	0	1	0	76	0	1
383	0003614614	1	65	1	1	1	1	0	20	56	30.49	0	2	4	8.77	1	0	0	0	0	0	1	0	0	0	0	0	0	0	0	0	0	3430	0.03	1.43	143.9	4.33	146.5		0		0	0	0	0	1	62	0	0
384	0007165327	1	38	2	0	1	0	0	8	60	25.56	9	2	8	7.43	0	0	0	0	0	0	0	0	0	0	0	0	0	0	0	0	0	478	4.5	0.84	81.2	4.28	142.8		0		0	0	0	1	0	76	0	0
385	01460482	2	38	1	1	0	0	0	6	78	24.91	0	2	4	6.08	0	0	0	0	0	0	0	0	0	0	0	0	0	0	0	0	0	532	7	0.98	34.8	3.79	138.9		0		0	0	0	0	0	67	0	0
386	0016238737	2	58	1	0	1	0	0	12	61	24.09	6	2	0	2.67	0	0	0	0	0	0	0	0	0	0	0	0	0	0	0	0	0	363	5.3	1.92	59	3.66	141		0		0	0	0	1	0	60	0	0
387	0007052494	2	55	1	0	1	0	0	19	68	22.31	5	3	4	4.83	0	0	0	0	0	0	0	0	0	0	0	0	0	0	0	0	0	2353	9.9	1.67	77.4	4.15	144.2		0		0	0	0	1	0	68	0	0
388	0000106490	2	79	1	1	1	0	0	8	96	21.97	0	2	11	6.51	0	0	0	0	0	0	0	1	0	0	0	0	0	0	0	0	0	637	0.623	1.84	76.1	4	141.5		0		0	0	0	1	0	66	0	1
389	0003860704	1	53	1	1	0	0	0	9	93	21.71	2	2	5	2.02	0	0	0	0	0	0	0	1	0	0	0	0	0	0	1	0	0	343	0.68	1.48	56.2	3.78	139.5		0		0	0	0	0	0	65	0	0
390	0010515813	2	53	1	0	1	0	0	5	65	22.1	4	3	1	1.8	0	0	1	0	0	0	0	0	1	0	0	0	0	0	0	0	0	1376	6.3	1.04	60	4.13	146.1		0		0	0	0	1	0	62	0	0
391	0016177259	1	73	2	0	1	1	0	4	62	23.18	0	3	4	2.39	0	0	0	0	0	0	0	0	0	0	0	0	0	0	0	0	0	249	41	1.92	82	4.51	139.9		0		0	0	0	1	0	84	0	0
392	1252880	2	44	1	0	1	0	0	13	70	24.54	5	3	11	5.27	0	0	0	0	0	0	1	0	0	0	0	0	0	0	0	0	0	190	16	1.05	53.8	3.72	141.8		0		0	0	0	1	0	75	0	0
393	0008710124	1	49	10	0	1	0	0	9	76	23.99	4	2	7	11.49	0	0	0	0	0	0	1	0	1	0	0	0	0	0	0	0	0	1566	22.1	1.31	101.9	3.95	140.6		0		0	0	0	1	0	85	0	1
394	0003638174	1	27	1	1	1	0	0	7	60	22.86	0	1	0	1.26	0	0	0	0	0	0	0	0	0	0	0	0	0	0	0	0	0	257	10.3	1.07	94.2	4.45	141.8		0		0	0	0	1	0	79	0	0
395	0008651863	2	74	1	0	1	0	0	10	55	17.15	7	2	8	6.15	0	0	0	0	0	0	0	0	0	0	0	0	0	1	0	0	0	1870	27	1.71	73	4.61	139.7		0		0	0	0	1	0	74	0	0
396	0002792898	1	24	10	0	1	0	0	7	55	20.45	5	2	5	5.85	0	0	0	0	0	0	0	0	0	0	0	0	0	0	0	0	0	2026	410.5	0.78	93.3	4.03	145.8		0		0	0	0	1	0	69	0	0
397	0006987896	1	58	1	0	1	1	0	30	96	24.92	4	3	1	2.34	0	0	0	0	1	0	1	0	0	1	0	0	0	0	0	0	0	288	8.6	0.82	92	3.59	135.2		0		0	0	0	1	0	62	0	0
398	0008476586	2	71	1	1	1	1	0	15	76	22.77	6	3	1	6.61	0	0	0	0	1	0	1	1	0	0	0	0	0	0	0	0	0	1295	11	1.2	108	4.23	145.1	106	1.5	2013-11-18	1	53	1	1	1	72	0	0
399	0001701506	1	45	2	0	1	0	0	8	72	23.62	0	2	0	6.79	0	0	0	0	0	0	1	0	0	0	0	0	0	0	0	0	0	1851		0.73	86	5.11	140.8		0		0	0	0	1	0	80	0	0
400	0016712662	2	26	1	1	1	0	0	15	117	17.44	0	2	0	7.02	0	0	0	0	0	0	0	0	0	0	0	0	0	0	0	0	0	11514	23.6	1.55	43	3.2	134.2		0		0	0	0	1	0	82	0	0
401	0016342325	1	46	1	0	1	0	0	11	52	17.91	0	3	0	1.84	0	0	0	0	0	0	0	0	1	0	0	0	0	0	0	1	0	18014	43.1	0.92	100	4.42	135		0		0	0	0	1	0	62	1	0
402	0006933021	2	59	1	1	1	0	0	8	67	20.81	2	2	0	4.04	0	0	0	0	0	0	1	1	0	1	0	0	0	0	0	0	0	456	12.4	1.53	78.8	4.48	136.5	76	0		0	0	0	1	0	74	0	0
403	0015069344	1	74	1	0	1	0	0	11	68		5	3	0	1.36	0	0	0	0	0	0	1	1	0	0	0	0	0	0	0	0	0	1978	58.4	1.24	99	3.82	143.6		0		0	0	0	1	0	77	0	1
404	0000712926	1	47	2	1	0	0	0	4	80	22.86	0	1	4	5.17	0	0	0	0	0	0	1	0	0	0	0	0	0	0	0	0	0	562	21.6	1.06	189	4.72	136		0		0	0	0	0	0	84	0	0
405	0002985391	1	23	1	1	1	0	0	13	45	23.31	7	2	5	7.5	0	0	1	0	0	0	0	0	0	0	0	0	0	1	0	0	0	672	10.3	0.46	67.3	4.16	143.3		0		0	0	0	1	0	79	0	0
406	0007569789	2	17	10	1	1	0	0	10	85	18.82	0	2	11	8.48	0	0	0	0	0	0	0	0	0	0	0	0	0	0	0	0	0	254	6.7	2	56.4	4.15	142.2		0		0	0	0	0	1	76	0	0
407	0014839842	2	51	1	0	1	1	0	12	84	21.05	7	3	1	4.09	0	0	0	0	0	0	0	0	0	0	0	0	0	0	0	0	0	8256	60.7	2.17	116	4.68	142		0		0	0	0	1	0	79	1	0
408	0007325663	1	46	1	0	1	0	1	18	80	27.89	9	3	0	4.05	0	0	0	0	0	0	1	0	0	0	0	0	0	0	0	0	0	2740	76.1	1.77	119.2	4.44	136.6		0		0	0	0	1	0	85	0	0
409	0010859921	1	53	2	1	1	0	0	3	84	26.99	0	2	4	3.85	0	0	0	0	0	0	1	0	0	1	0	0	0	0	0	0	0	158	18.6	1.15	108.3	4.19	139		0		0	0	0	1	0	72	0	1
410	0008381911	1	29	1	1	1	0	0	4	78	26.35	7	3	0	4.2	0	0	0	0	0	0	0	0	0	0	0	0	0	0	0	0	0	1698	12.4	0.77	68.2	3.68	139.6		0		0	0	0	1	0	84	0	0
411	0005978660	1	41	1	0	0	0	0	5	47	21.48	4	2	1	2.95	0	0	0	0	0	0	0	0	0	0	0	0	0	0	0	0	0	255	9.5	0.77	86	4	141.4		0		0	0	0	0	0	79	0	0
412	0002171741	2	40	1	0	1	1	0	4	67	25.71	7	4	8	9.99	0	0	0	0	0	0	0	0	0	0	0	0	0	0	0	0	0	157	5.3	1	74.8	4.23	136.6		0		0	0	0	1	0	67	0	0
413	0016043098	1	51	2	1	1	0	0	2	70	23.38	0	1	0	4.06	0	0	0	0	0	0	0	0	0	0	0	0	0	0	0	0	0	322	12.1	1.17	73	3.94	146.5		0		0	0	0	1	0	72	0	0
414	0002011500	2	43	2	0	1	0	0	12	41	23.05	3	3	4	4.38	0	0	0	0	0	0	0	0	0	0	0	0	1	0	0	0	0	13781	0.025	1.84	74	4.34	141.3		0		0	0	0	1	0	94	0	0
415	0016489781	1	78	1	1	1	0	0	18	74	21.72	0	1	4	3.03	1	0	0	0	0	0	1	0	0	0	0	0	0	0	0	0	0	2660	54.1	1.14	84	3.26	141.9		0		0	0	0	1	0	69	0	0
416	0004038870	2	78	1	1	0	0	0	14	68	22.23	0	1	0	2.63	0	0	0	0	0	0	0	0	0	0	0	0	0	0	0	0	0	118	37.5	2.09	59.8	3.69	139.8		0		0	0	0	0	0	64	0	0
417	0007887307	2	43	1	0	1	1	0	3	65	22.21	5	3	0	4.78	0	0	0	0	0	0	0	0	0	0	0	0	0	0	0	0	0	731	4.4	1.38	51	3.68	141.7		0		0	0	0	1	0	80	0	0
418	0013239473	1	70	1	0	1	1	0	10	59		3	3	0	1.47	0	0	0	0	0	0	1	0	0	0	0	0	0	1	0	0	0	1718	52.3	2.89	99.8	3.35	143		0		0	0	0	1	0	65	0	0
419	0009738962	1	48	1	0	1	0	0	6	67	25.1	0	2	0	1.37	0	0	0	0	0	0	0	0	0	0	0	0	0	0	0	0	0	485	12.1	0.79	110	3.51	141.3		0		0	0	0	1	0	80	0	0
420	0007238312	1	48	1	0	0	0	0	17	82	18.49	0	1	0	2.5	0	0	0	0	0	0	0	0	0	1	1	0	0	0	0	0	0	123	21.1	1	88	5.07	140		0		0	0	0	1	0	68	0	0
421	0014761898	2	58	1	1	0	1	0	11	89	22.06	0	2	4	2.85	0	0	0	0	0	0	0	0	0	0	0	0	0	0	0	0	0	1194	7.4	1.31	74	4.12	142.2		0		0	0	0	0	0	69	0	0
422	0007850083	2	63	1	0	1	1	0	5	84	24.44	9	4	1	2.59	0	0	0	0	0	0	1	0	0	0	0	0	0	0	0	0	0	2104	28.5	0.91	60	4.12	143.8		0		0	0	0	1	0	70	0	0
423	0002805160	1	48	1	0	1	1	0	8	60	23.71	4	4	8	4.52	0	0	1	0	0	0	0	0	0	0	0	0	0	0	0	0	0	4202	13.5	1.03	150	4.55	139.2		0		0	0	0	1	0	64	1	0
424	0011082431	1	71	1	1	1	0	0	5	70	28.73	2	1	4	3.77	0	0	0	0	0	0	1	1	0	0	0	0	0	0	0	0	1	484	1442	3.54	90	4.16	143.4		0		0	0	0	1	0	62	0	1
425	0002264767	2	52	2	0	1	0	0	12	58	21.61	3	2	4	4.23	0	0	0	0	0	0	1	0	0	0	0	0	0	0	0	0	0	718	15.1	2	56	3.96	144.6		0		0	0	0	1	0	75	0	0
426	0000607639	1	73	10	1	0	0	0	8	80	28.07	0	3	0	1.76	0	0	0	0	0	0	1	1	1	0	1	0	0	0	1	0	0	1835	15.4	1.21	91.8	4.09	140		0		0	0	0	0	0	68	1	0
427	0003747854	1	57	1	0	1	0	0	5	86		4	2	1	2.79	0	0	0	0	0	0	1	0	0	0	0	0	0	0	0	0	0	241	11.2	0.61	71	3.44	141.1		0		0	0	0	1	0	72	0	0
428	0005328858	2	71	10	1	0	0	0	10	73	23.44	7	2	1	2.63	0	0	0	0	0	0	0	0	0	0	0	0	0	0	0	0	0	5415	4.44	0.91	81.8	4.47	141.8		0		0	0	0	0	0	69	0	0
429	0007124889	1	38	1	0	1	0	0	6	64	21.78	0	1	0	1.23	0	0	0	0	0	0	0	0	0	0	0	0	0	0	0	0	0	529	4.8	0.75	90.2	4.37	141		0		0	0	0	1	0	76	0	0
430	0015833206	1	50	1	1	1	0	0	13	63	23.66	7	2	1	4.66	0	0	0	0	0	0	0	0	0	0	0	0	0	0	0	0	0	305	12.3	0.85	75	3.56	144.8	17	0		0	0	0	1	0	78	0	0
431	0000341668	1	62	1	0	0	0	0	3	88	23.03	0	1	0	1.52	0	0	0	0	0	0	0	0	0	0	0	0	0	0	0	0	0	201	11.3	1.16	81.1	4.7	140.2		0		0	0	0	0	0	69	0	0
432	0004764307	1	72	1	1	1	0	0	10	70	26.22	6	2	8	7.67	0	0	0	0	0	0	0	0	0	0	0	0	0	0	1	0	0	1919	8.3	1.13	123.1	4.16	146.5		0		0	0	0	1	0	61	0	1
433	0016113380	1	38	1	0	1	0	0	28	60	22.23	7	3	1	3.46	0	0	0	0	0	0	0	0	0	0	1	0	0	0	0	0	0	103	6.2	0.48	75	5.26	139.9		0		0	0	0	1	0	76	0	0
434	0005838000	1	51	1	1	1	0	0	9	66	24.91	0	2	0	1.99	0	0	0	1	0	0	1	0	0	0	0	0	0	0	0	0	0	521	5.7	0.68	80.4	4.3	145.4		0		0	0	0	1	0	76	0	0
435	0002307228	1	65	1	0	1	0	0	11	61	21.21	7	2	8	4.64	0	0	0	0	0	0	0	0	0	0	0	0	0	1	0	0	0	359	7.3	0.88	118	4.26	145.7		0		0	0	0	1	0	61	1	0
436	0007600345	1	77	1	0	1	1	0	13	60	22.04	3	3	0	1.03	1	0	0	0	0	0	1	0	0	0	0	0	0	1	0	0	0	4881	104.5	1.92	88	3.56	142		0		0	0	0	0	0	74	0	0
437	0011028357	1	62	1	1	1	1	0	18	59	22.04	7	3	1	5.24	0	0	0	0	0	0	0	0	0	0	0	0	0	0	0	0	0	1991	13.8	1.23	84	4.28	142.8	130	1.5	2015-03-18	1	89	1	1	0	80	0	0
438	0001815387	2	34	1	1	1	0	1	16	55	29.67	4	1	1	5.85	0	0	0	0	0	0	0	0	0	0	0	0	0	0	0	0	0	125	8.3	1.24	77.2	4.34	141.2		0		0	0	0	1	0	77	0	0
439	0002578577	1	29	1	0	1	0	0	7	84	24.46	4	1	1	4.75	0	0	0	0	0	0	0	0	0	0	0	0	0	0	0	0	0	112	8.5	0.49	79.4	3.59	143.56		0		0	0	0	1	0	62	0	0
440	0000495937	1	25	1	1	1	0	0	3	70	21.45	9	3	5	8.35	0	0	0	0	0	0	0	0	0	0	0	0	0	0	0	0	0	2278	5.2	0.7	79.2	4.1	140		0		0	0	0	1	0	80	0	0
441	0008920165	2	60	1	1	0	1	0	25	96	21.76	3	3	0	1.72	0	0	0	0	0	0	0	0	0	1	1	0	0	0	0	0	0	5377	598.3	1.67	47	3.22	128.6		0		0	0	0	0	0	73	0	0
442	0007332623	1	47	2	0	1	0	0	7	75	22.59	3	2	0	1.41	0	0	0	0	0	0	0	0	0	0	0	0	0	0	0	0	0	377	11.2	0.79	95	4.46	144.1		0		0	0	0	1	0	79	0	0
443	0006534046	1	59	1	0	1	1	0	6	77	23.99	0	2	4	3.64	0	0	0	0	1	0	1	1	0	0	0	0	0	0	0	0	0	352	6.2	1.5	113.3	4.18	138		0		0	0	0	1	0	73	0	1
444	0000433205	1	48	1	0	1	0	0	8	67	24.34	0	2	0	2.17	0	0	0	0	0	0	0	0	0	0	0	0	0	1	0	0	0	376	5.2	1.14	98	4.05	142.9		0		0	0	0	1	0	62	1	0
445	0003747407	2	80	1	0	0	0	0	27	62	19.98	0	1	0	0.96	0	0	0	0	0	0	1	1	0	0	0	0	0	0	0	0	0	215	7.9	1.56	70.8	3.94	141.8		0		0	0	0	0	0	77	0	0
446	0000683345	1	42	1	1	1	0	0	5	60		5	2	1	4.99	0	0	0	0	0	0	0	0	0	0	0	0	0	0	0	0	0	3358	121.2	0.65	98	4.02	142.5		0		0	0	0	1	0	73	0	0
447	0009176619	1	75	1	0	0	0	0	10	92	22.66	0	2	4	3.34	0	0	0	0	0	0	0	0	1	0	1	0	0	0	0	0	0	4579	25.9	0.9	86.9	4.44	140.3		0		0	0	0	0	0	76	0	1
448	0008219295	2	70	1	1	1	0	0	22	58	20	7	2	8	7.88	0	0	0	0	0	0	1	0	1	0	0	0	0	0	1	0	0	3726	12.6	1.27	65.8	3.83	141.9	83	1.5	2012-10-09	1	15	1	1	0	70	0	0
449	0006533531	1	15	2	1	1	0	0	15	70	17.29	4	2	9	11.02	0	0	0	0	0	0	0	0	0	0	0	0	0	0	0	0	0	2897	26.4	1.09	64.7	4.03	140.2	53	0		0	0	0	1	0	76	0	0
450	0002608441	2	67	1	0	0	0	0	9	76	22.83	0	1	0	1.65	1	0	0	0	1	0	1	0	0	0	0	0	0	0	0	0	0	252	9.5	1.93	103.3	4.68	148.4		0		0	0	0	0	0	72	1	1
451	0001395718	2	70	10	0	0	0	0	5	72	18.97	0	1	0	1.59	0	0	0	0	0	0	1	0	0	0	0	0	0	0	0	0	0	156	6.2	1.4	87.7	4.48	142.7		0		0	0	0	0	0	71	0	0
452	0016518158	2	63	1	0	1	0	0	7	94	22.76	2	2	0	1.36	0	0	0	0	0	0	0	0	1	0	0	0	0	0	0	0	0	2863	24.4	1.47	59	4.12	142.2		0		0	0	0	1	0	65	0	0
453	0016676048	2	42	1	1	0	1	0	2	126	18.55	5	3	0	1.64	0	0	0	0	0	0	0	0	1	0	0	0	0	0	0	0	0	2712	45	1.17	77	3.35	140.4		0		0	0	0	0	0	61	1	0
454	0007206892	1	48	1	1	1	1	1	4	84	22.76	7	3	2	3.7	0	0	0	0	0	1	0	0	0	0	0	0	0	0	0	0	0	11012	207.1	0.44	102	3.59	129.1		0		0	0	0	1	0	72	0	0
455	0015337571	2	79	1	1	1	0	0	7	60	21.61	2	2	4	4.74	0	0	0	0	0	0	0	1	0	0	0	0	0	0	0	0	0	3360	18.8	1.83	89	3.39	127.3	120	1	2015-05-29	1	60	1	1	0	82	0	0
456	0008674016	1	79	10	1	1	1	0	3	109	23.05	7	3	0	3.21	0	0	0	0	0	0	0	0	0	0	0	0	0	0	0	0	0	3995	22	1.29	119.1	4.86	139.7		0		0	0	0	1	0	83	0	0
457	0016747466	2	74	1	0	1	1	0	13	116	20.9	5	4	0	1.48	0	0	0	0	0	0	0	0	1	0	1	0	0	0	0	0	0	6956	27.3	1.25	71	4.03	130.9		0		0	0	0	1	0	83	1	0
458	0016662906	1	45	1	0	1	1	0	22	84		3	3	4	5.31	0	0	0	0	0	0	0	0	0	0	0	1	0	0	0	0	0	6436	32.6	1.53	68	3.82	135.9		0		0	0	0	1	0	77	1	0
459	0008329951	2	73	1	0	1	1	0	11	85	19.63	3	3	0	1.21	0	0	0	0	0	0	1	1	0	1	0	0	0	0	0	0	0	259	7	2.42	82	4.41	143.8		0		0	0	0	0	1	84	0	0
460	0008373728	1	68	1	1	1	0	0	4	80	23.57	7	2	1	4.02	0	0	0	0	0	0	0	0	0	1	0	0	0	0	0	0	0	1266	14.8	1	91.8	4.24	144.2	40	0		0	0	0	1	0	77	0	0
461	0016449774	2	56	1	1	1	0	0	5	85	27.59	0	2	4	3.52	0	0	0	0	0	0	0	0	0	0	0	0	0	0	0	0	0	118	9.2	1.41	60	4.33	142		0		0	0	0	1	0	65	0	0
462	0014513293	2	77	2	0	0	1	0	7	69	18.75	7	3	1	2.68	0	0	0	0	0	0	1	0	0	0	0	0	0	0	0	0	0	14244	44.2	4.5	227	4.31	150.6		0		0	0	0	0	0	84	0	0
463	0005931128	2	73	1	1	1	0	0	16	110	21.48	7	4	0	2.72	0	0	0	0	0	0	1	0	1	0	0	0	0	0	0	0	0	26714	48.8	2006	71	2.48	139.5		0		0	0	0	1	0	75	1	0
464	0016358978	1	14	1	0	0	0	0	15	72	23.34	4	3	1	3.39	0	0	0	0	0	0	0	0	0	0	0	0	0	0	0	0	0	136	16.4	1.71	93	4.51	141		0		0	0	0	0	0	65	0	0
465	0005338228	2	42	1	1	1	0	0	7	92	21.23	6	1	1	4.68	0	0	0	0	0	0	0	0	0	0	0	0	0	0	0	0	0	189	8.4	2.83	76.8	4.12	136.6		0		0	0	0	1	0	81	0	0
466	0015263359	1	25	1	0	1	0	0	8	79	23.31	0	2	0	3.72	0	0	0	0	0	0	0	0	0	0	0	0	0	0	0	0	0	909	47.2	0.69	82	3.95	148.3		0		0	0	0	1	0	68	0	0
467	0006627350	1	47	1	0	1	0	0	5	55	29.73	0	2	4	4.46	0	0	0	0	0	0	0	0	0	0	0	0	0	0	0	0	0	465	6.9	0.82	82.7	3.85	139.3		0		0	0	0	1	0	70	0	0
468	0005557916	1	54	1	1	1	0	0	2	88	25.16	4	2	8	5.09	0	0	0	0	0	0	0	0	0	0	0	0	0	0	0	0	0	779	9.4	0.74	83	4.09	144.4		0		0	0	0	1	0	76	0	0
469	0016264099	2	40	2	1	1	0	0	14	66	22.89	0	2	0	2.38	0	0	0	0	0	0	0	0	0	0	0	0	0	0	0	0	0	648	24.9	0.81	58	3.78	142		0		0	0	0	1	0	79	0	0
470	0009181414	2	26	2	0	0	0	0	4	50	22.55	0	1	0	2.15	0	0	0	0	0	0	0	0	0	0	0	0	0	0	0	0	0	213	4.8	1.07	69	4.45	141.7		0		0	0	0	0	0	61	0	0
471	0007508035	1	70	2	0	1	0	0	4	72	24.8	0	2	0	0.88	0	0	0	0	0	0	0	1	0	0	0	0	0	0	0	0	0	164	8.9	0.79	100.1	4.26	145		0		0	0	0	1	0	71	0	0
472	0016554871	2	47	1	0	0	0	0	10	62	24.09	0	1	0	1.81	0	0	0	0	0	0	0	0	0	0	0	0	0	0	0	1	0	117	9.6	1.05	55	3.79	147.7		0		0	0	0	0	0	77	0	1
473	0000912188	2	55	1	1	1	0	0	13	80	21.48	2	2	1	4.27	0	0	0	0	0	0	1	1	0	0	1	0	0	0	0	0	0	390	0.01	0.89	65.2	3.69	143.8		0		0	0	0	1	0	80	0	1
474	0010635788	2	49	1	1	1	1	0	6	90	19.98	5	3	4	5.35	0	0	0	0	0	0	0	0	0	0	0	0	0	0	0	0	0	220	6.2	1.8	84.21	4.35	142		0		0	0	0	1	0	70	0	0
475	0002720307	1	20	10	0	1	1	0	5	97	21.94	3	3	15	11.05	0	1	0	0	0	0	0	0	0	0	0	0	0	0	0	0	0	1068	451.1	1.9	40.7	4.39	138.9		0		0	0	0	1	0	69	0	0
476	0011197907	2	47	1	1	1	0	0	6	66		0	2	4	5.38	0	0	0	0	0	0	1	0	0	0	0	0	0	0	0	0	0	424	17.3	1	62.7	4	144.2		0		0	0	0	1	0	62	0	0
477	0007978511	2	77	1	1	1	0	0	13	70	26.22	9	4	1	3.1	0	0	0	0	0	0	1	0	0	0	0	0	0	0	0	0	0	13737	34.1	1.8	143.6	4.57	141		0		0	0	0	1	0	64	0	0
478	0010165622	1	74	1	1	0	0	0	20	78		2	2	0	0.84	0	0	0	0	0	0	0	0	0	0	0	0	0	0	0	0	0	2012	63.4	2.71	73	3.86	138.3		0		0	0	0	0	0	79	0	0
479	0004521777	1	55	1	0	1	0	0	11	63	21.8	2	2	0	1.5	0	0	0	0	0	0	0	0	0	0	0	0	0	0	0	0	0	428	4.78	1.25	94.4	3.5	142.5	20	0		0	0	0	1	0	60	0	1
480	0000496869	1	23	1	0	1	0	0	6	79	24.34	0	1	0	2.5	0	0	0	0	0	0	0	0	0	0	0	0	0	0	0	0	0	1310	12.3	0.55	106.7	4.05	138		0		0	0	0	1	0	68	0	0
481	0016122451	2	48	10	0	1	1	0	19	58	21.83	5	3	0	2.3	0	0	0	0	0	0	1	0	1	0	0	0	1	0	0	0	0	4422	10.6	0.93	54.6	4.25	143.4		0		0	0	0	1	0	74	0	0
482	0006198245	2	24	2	0	1	0	0	10	78	20.08	0	2	0	1.78	0	0	0	0	0	0	0	0	0	0	0	0	0	0	0	0	0	1672	897.6	1.69	82	3.82	137.6		0		0	0	0	1	0	72	0	0
483	0001470436	1	30	1	1	1	0	0	5	65	26.26	2	2	11	5.87	0	0	0	0	0	0	0	0	0	0	0	0	0	0	0	0	0	531	7.1	0.47	82	3.53	144.3	20	0		0	0	0	1	0	74	0	0
484	0016272563	2	39	1	0	0	0	0	17	66	21.45	0	1	0	2.53	0	0	0	0	0	0	0	0	0	0	0	0	0	0	0	0	0	63	4.7	1.75	51	3.12	136.4		0		0	0	0	0	0	64	0	0
485	0010584110	1	48	2	0	1	0	0	9	109	21.97	0	2	0	2.12	0	0	0	0	0	0	1	1	1	1	0	0	0	0	1	0	0	2106	33.4	1.06	110	4.45	140.8		0		0	0	0	1	0	79	1	0
486	0007206456	1	68	1	1	0	1	0	6	93	27.89	7	4	0	1.55	1	0	0	0	0	0	0	0	0	0	0	0	0	0	0		0	3532	68	1.32	87.8	4.62	143.9		0		0	0	0	0	0	64	0	0
487	0012142388	1	49	1	0	1	1	0	9	79	21.97	0	2	0	1.75	0	0	0	0	0	0	0	1	0	0	0	0	0	0	0	0	0	3317	236	1.23	66	3.71	139.6		0		0	0	0	1	0	61	0	0
488	0007126461	2	59	1	0	1	0	0	9	60	21.34	5	4	4	4.08	0	0	0	0	0	0	1	0	0	0	0	0	0	0	0	0	0	9384	20	1.56	85.3	3.96	145.6		0		0	0	0	1	0	62	0	1
489	0006556965	1	56	1	1	1	1	0	11	72	21.87	4	2	1	3.94	0	0	0	0	0	0	0	0	0	0	0	0	0	0	0	0	0	21101	27.8	1.17	94.7	4.19	142.9	70	3	2011-08-24	1	25	1	1	0	77	0	0
490	0001706311	2	28	10	0	1	1	0	7	55	18.96	3	3	5	2.22	0	0	0	0	0	0	0	0	0	0	0	0	0	0	0	0	0	3297	7.4	1.41	86.5	4.19	141.3		0		0	0	0	1	0	73	0	0
491	0001762698	2	77	1	0	0	0	0	32	80	24.01	0	2	0	0.89	0	0	0	0	0	0	0	0	0	0	0	0	0	0	0	0	0	2847	4	0.77	32.2	3.98	136.8		0		0	0	0	0	0	77	0	0
492	0014749088	1	78	1	0	0	0	0	16	80		0	1	0	1.38	0	0	0	0	0	0	0	0	0	0	0	0	0	0	0	0	0	158	32.8	0.89	68	2.81	143.3		0		0	0	0	0	0	67	0	0
493	0000041915	2	82	2	0	1	1	0	9	85	22.35	3	4	0	0.94	0	0	0	0	1	0	1	0	1	0	0	0	0	0	0	0	0	15588	35.6	6	83	3.61	140.2		0		0	0	0	1	0	64	1	0
494	0008017925	1	73	1	1	1	1	0	8	71	26.81	7	3	1	4.65	0	0	0	0	0	0	1	0	1	0	0	0	0	0	0	0	0	2583	17.2	1.09	111	3.55	141.1		0		0	0	0	1	0	64	1	0
495	0000360265	2	55	1	1	1	1	0	8	67	17.22	0	3	0	1.63	0	0	0	0	0	0	0	0	0	0	0	0	0	0	0	0	0	6975	35.9	1.19	66.1	4.28	145.2		0		0	0	0	1	0	70	0	0
496	0015545372	1	23	1	0	1	0	1	13	81	21.16	4	2	9	4.66	0	0	0	0	0	0	1	0	0	0	0	0	0	0	0	0	0	167	8.3	1.62	81.1	3.86	142.1		0		0	0	0	1	1	60	0	0
497	0002942534	1	20	1	0	0	0	0	4	20	20.55	0	1	0	2.52	0	0	0	0	0	0	0	0	0	0	0	0	0	0	0	0	0	174	5.7	1.66	83.8	3.55	143.8		0		0	0	0	0	0	84	0	1
498	0013306393	1	76	1	1	1	1	0	18	65	23.34	9	4	1	3.12	0	0	0	0	0	0	1	1	0	0	0	0	0	0	0	0	0	7795	109.5	4.45	70	3.16	127.8	5	0		0	0	0	1	0	84	0	1
499	0002921439	2	42	1	0	1	0	0	7	82	20.83	0	2	0	3.82	0	0	1	0	0	0	0	0	0	0	0	0	0	0	0	0	0	1314	9	2.13	89	3.92	140.2		0		0	0	0	1	0	72	0	0
500	0002837515	2	25	1	0	1	1	0	3	100	24.01	7	3	1	5.81	0	0	0	0	0	0	0	0	0	0	0	0	0	0	0	0	0	6945	6.47	1.04	86	4.15	141.5		0		0	0	0	1	0	83	0	0
501	0007564686	2	33	1	1	1	0	0	12	78	21.51	7	3	0	7.09	0	0	0	0	0	0	0	0	0	0	0	0	0	0	0	0	0	1663	14.8	1	64.5	3.81	139.7	75	1	2012-04-24	1	25	1	1	0	81	0	0
502	1233053	1	52	1	0	1	0	0	5	70	21.83	0	2	4	4.83	0	0	0	0	0	0	0	0	0	0	0	0	0	0	0	0	0	328	11.34	0.66	85.7	4.1	143.9		0		0	0	0	1	0	74	0	0
503	0004180892	1	52	1	0	1	0	0	13	74	28.96	4	2	1	2.43	0	0	0	0	0	0	1	0	0	0	0	0	0	0	0	0	0	168	5.2	1.05	86.2	3.87	146.4		0		0	0	0	1	0	80	0	1
504	0008616847	2	66	1	0	1	1	0	11	72	24.17	5	4	0	1.47	0	0	0	0	0	0	1	0	1	0	0	0	0	0	0	0	0	6206	15.6	2.29	88	5.42	141		0		0	0	0	1	0	74	1	0
505	0002087639	1	49	2	1	1	0	0	8	58	20.9	0	2	4	4.2	0	0	0	0	0	0	1	0	0	1	0	0	0	0	0	0	0	969	36.4	0.77	100.4	4.25	141.7		0		0	0	0	1	0	64	0	0
506	0014819684	1	55	2	0	0	0	0	1	75	22.14	0	2	4	4.96	0	0	0	0	0	0	0	0	1	0	0	0	0	0	0	0	0	175	11.46	1	102	3.95	143.9		0		0	0	0	0	0	96	0	0
507	1196946	1	82	1	0	1	1	0	10	45	25.59	3	2	1	2.31	0	0	0	0	0	0	0	0	0	0	0	0	0	0	0	0	0	16219	0.08	0.8	139.8	4.06	140.8		0		0	0	0	1	0	60	0	1
508	0005499193	2	58	2	1	1	0	0	3	60	28.13	5	2	0	1.91	0	0	0	0	0	0	0	0	0	0	0	0	0	0	0	0	0	869	17.9	1.55	67.3	4.5	142.8		0		0	0	0	1	0	77	0	1
509	0015936740	2	72	1	1	1	0	0	15	92	22.1	0	1	0	1.01	1	0	0	0	0	0	1	0	0	0	1	0	0	0	0	0	0	374	13.9	1.25	52	4.06	141.3		0		0	0	0	0	1	77	0	0
510	0007933122	1	13	1	0	1	1	0	6	78	22.1	0	2	0	2.55	0	0	0	0	0	0	0	0	0	0	0	0	0	0	0	0	0	11129	110.9	1.67	51.4	4.12	139.5		0		0	0	0	1	0	77	0	0
511	0001679947	1	53	1	0	1	0	0	6	67	22.86	4	2	1	3.55	0	0	0	0	0	0	1	0	0	0	0	0	0	0	0	0	0	1105	0.02	0.76	98.8	3.84	142.2		0		0	0	0	1	0	65	0	0
512	0014861368	2	41	1	0	0	0	1	20	72	21.72	4	2	1	2.7	0	0	0	0	0	1	1	0	0	0	0	0	0	0	0	0	0	3023	57.2	1.18	40	4.06	133.1		0		0	0	0	1	0	72	0	0
513	0001349442	1	53	1	1	0	0	0	8	86	22.96	9	2	8	5.03	0	0	0	0	0	0	0	0	0	0	0	0	0	1	0	0	0	137	10.4	1.2	104.6	4.06	138.1		0		0	0	0	0	0	70	0	0
514	0007547192	1	62	1	1	1	0	0	16	70	27.31	0	2	4	3.83	0	0	0	0	0	0	1	0	0	1	0	0	0	0	0	0	0	2346	56.7	1.88	91.7	3.93	144.7		0		0	0	0	1	0	78	0	1
515	0009915215	1	73	1	1	0	0	0	5	95	22.09	7	4	0	3.06	0	0	0	0	0	0	0	0	0	0	0	0	0	0	0	0	0	13291	285.3	1.05	84	1.85	118.4		0		0	0	0	0	0	74	0	0
516	0016242732	1	44	1	0	1	1	1	14	73	22.59	4	4	1	4.88	0	0	0	0	0	1	0	0	0	0	0	0	0	0	0	0	0	2760	1098	1.68	66	4.19	141		0		0	0	0	1	0	69	0	0
517	0014719052	1	48	1	0	1	0	0	9	69	26.77	0	2	4	3.68	0	0	0	0	0	0	0	0	0	0	0	0	0	0	0	0	0	262	7.8	1.08	90	4.67	143		0		0	0	0	0	0	75	0	0
518	0001079693	1	64	10	1	1	1	0	30	110	23.44	9	4	8	8.41	0	0	0	0	0	0	1	1	1	0	0	0	0	0	0	0	0	17307	131.2	0.81	158	3.89	148.3	120	4.5	2013-01-07	1	80	1	1	1	71	0	0
519	0004968145	1	67	10	1	1	1	0	8	67	17.85	9	4	8	5.37	0	0	0	0	0	0	0	0	0	0	0	0	0	0	0	0	0	2461	38.9	1.14	73	4.06	138.9		0		0	0	0	1	0	61	0	0
520	0008787348	1	58	1	0	1	1	0	11	70		3	3	0	1.33	0	0	0	0	0	0	1	0	0	0	0	0	0	0	0	0	0	1594	6.2	1.21	101	4.19	146.5		0		0	0	0	1	0	72	1	0
521	0008524925	1	47	1	0	1	0	0	5	66	21.71	0	2	0	1.29	0	0	0	0	0	0	1	0	0	0	0	0	0	0	0	0	0	103	11.1	0.86	80	3.37	143.1		0		0	0	0	1	0	80	0	1
522	0008385310	1	36	10	1	1	0	0	17	86	26.26	9	3	1	4.84	0	0	0	0	0	0	0	0	0	1	0	0	0	0	0	0	0	107	14.5	0.44	79.7	4.06	142.2	80	0		0	0	0	1	0	63	0	0
523	0007576981	1	52	1	0	0	0	0	1	80		0	1	0	1.36	0	0	0	0	0	0	1	0	0	0	0	0	0	0	0	0	0	215	9.6	0.79	87.9	4.07	142.3		0		0	0	0	0	0	65	0	0
524	0014801366	1	49	1	0	1	0	0	10	78	23.72	0	2	0	1.78	0	0	0	0	0	0	1	0	0	0	0	0	0	0	0	0	0	432	6.4	0.79	86.3	3.86	145		0		0	0	0	1	0	64	0	0
525	0005486241	2	77	1	1	1	1	0	8	84	20.81	5	3	0	1.89	0	0	0	0	0	0	1	1	0	0	0	0	0	0	0	0	0	20948	269.1	0.96	182	3.32	134.1		0		0	0	0	1	0	63	0	1
526	0015840476	2	73	10	1	1	1	0	11	58	27.25	5	3	4	6.35	0	0	0	0	0	0	1	1	0	0	0	0	0	0	0	0	0	5158	72.4	1.64	72	3.97	144.3		0		0	0	0	1	0	66	0	0
527	0011295471	1	66	2	0	1	1	0	4	60	29.3	2	3	1	2.36	0	0	0	0	0	0	1	1	0	0	0	0	0	0	0	0	0	630	12.6	1.2	83	3.63	141.6		0		0	0	0	1	0	76	0	0
528	0008047368	2	66	10	1	1	0	0	13	62	21.75	5	3	4	4.02	0	0	0	0	0	0	1	1	0	0	0	0	0	0	0	0	0	8747	57.2	1.13	87	3.98	144.2	110	0		0	0	0	1	0	83	0	1
529	1193767	1	58	1	0	1	0	0	1	67	23.99	9	2	1	3.58	0	0	0	0	0	0	1	0	0	0	0	0	0	0	0	0	0	242	7.5	1.25	42	4.17	137.2		0		0	0	0	1	0	62	0	0
530	0016238601	1	63	1	0	0	1	0	4	75	22.59	5	4	0	1.27	0	0	0	0	0	0	0	1	0	0	0	0	0	0	0	0	0	13176	150.7	0.6	351	3.94	148		0		0	0	0	0	0	68	0	1
531	0005920428	2	46	10	1	1	0	0	11	68	19.53	7	2	1	5.71	0	0	0	0	0	0	0	0	0	0	0	0	0	0	0	0	0	264	4.2	1.22	59.9	4.24	139.5	86	2	2011-05-23	1	35	1	1	0	64	0	0
532	0000440578	2	15	1	1	1	0	0	16	74	17.22	7	3	1	11.5	0	0	0	0	0	0	0	0	0	0	0	0	0	0	0	0	0	2043	42.8	1.33	49	4.76	138.5		0		0	0	0	1	0	83	0	0
533	0007746340	2	73	1	1	1	1	0	6	80	25.08	3	3	4	3.4	0	0	0	0	0	0	1	1	0	1	1	0	0	0	0	0	0	13399	6.8	1.11	96	3.96	143.2		0		0	0	0	1	0	69	0	1
534	0004382684	2	40	1	0	0	0	0	2	67	21.78	0	1	0	1.98	0	0	0	0	0	0	0	0	0	0	0	0	0	0	0	0	0	2172	17.2	1.56	68	3.93	139.3		0		0	0	0	0	0	82	0	0
535	0012171232	2	63	1	0	0	1	1	20	130	23.05	4	2	1	1.26	0	0	0	0	1	1	1	1	1	0	0	0	0	0	0	0	0	1515	23.6	1.13	74	3.68	140.2		0		0	0	0	0	0	72	0	1
536	0008533429	1	61	1	0	1	0	0	14	72		0	2	0	1.79	0	0	0	0	0	0	1	0	1	0	0	0	0	0	1	0	0	357	10.6	1.05	84	4.08	145.5		0		0	0	0	1	0	66	1	0
537	0005892421	1	45	2	1	1	0	0	6	67	21.45	0	2	4	4.72	0	0	0	0	0	0	0	0	0	0	0	0	0	0	0	0	0	1103	9.4	0.46	63.5	4.15	143		0		0	0	0	1	0	75	0	0
538	0000860825	2	19	1	1	1	1	0	9	72	16.82	9	3	16	12.98	0	0	0	0	0	0	0	0	0	0	0	0	0	0	0	0	0	148.6	6.8	1.75	67.8	3.84	139.8		0		0	0	0	1	0	64	0	0
539	0002534670	2	54	1	1	1	0	0	6	76	20.96	2	3	0	1.74	0	0	0	0	0	0	1	0	0	0	0	0	0	0	0	0	0	159	0.26	1.26	45.8	3.81	143		0		0	0	0	1	0	74	0	0
540	0008855975	2	82	2	1	1	0	0	18	70	20.44	7	2	1	3.49	0	0	0	0	0	0	1	0	1	0	0	0	0	0	0	0	0	2202	17.1	2.57	84.3	3.63	141		0		0	0	0	1	0	70	0	1
541	0016086517	1	50	1	0	1	0	0	10	75		5	2	0	1.53	0	0	0	0	0	0	1	0	0	0	0	0	0	0	0	0	1	497	26.6	0.58	94.1	4.15	140.1		0		0	0	0	1	0	67	0	0
542	0008987236	1	62	1	0	1	0	1	17	71	27.18	7	2	8	4.61	0	0	0	0	0	0	1	0	0	0	0	0	0	0	0	0	0	237	8.4	0.68	103.6	3.47	145.5		0		0	0	0	1	0	75	0	0
543	0015058726	2	58	1	0	1	0	1	9	72	24.77	0	2	3	3.03	0	0	0	0	0	0	0	0	0	0	0	0	0	0	0	0	0	382	4.6	0.92	90.3	4.47	142.9		0		0	0	0	1	0	70	0	0
544	0016619667	1	76	1	0	0	0	0	3	53	26.17	0	1	0	1.24	0	0	0	0	0	0	1	0	0	0	0	0	0	0	0	0	0	36	2.8	1.32	98	3.82	144		0		0	0	0	0	0	73	0	0
545	0008856567	1	48	2	1	1	0	0	4	71	24.45	5	3	4	5.43	0	0	0	0	0	0	1	0	0	0	0	0	0	0	0	0	0	2167	67.7	1.16	89	3.14	141		0		0	0	0	1	0	80	0	0
546	0008565643	1	71	1	1	1	1	0	9	67	26.81	4	3	1	3.27	0	0	0	0	0	0	1	0	0	0	0	0	0	0	0	0	0	586	5.2	0.93	52	3.98	143.3		0		0	0	0	1	0	62	0	0
547	0000382801	2	67	1	0	0	0	0	14	79	23.42	4	2	1	2.63	0	0	0	0	0	0	1	1	0	0	0	0	0	0	0	0	0	1218	35.3	2.42	73	3.29	136.9		0		0	0	0	0	0	67	0	0
548	0005096268	1	87	1	1	1	1	0	9	117	23.94	6	2	1	1.81	1	0	0	0	0	0	1	1	1	0	0	0	0	0	0	0	0	1638	43	1.88	154.2	5.25	126.2		0		0	0	0	1	0	75	0	0
549	0007850073	2	62	1	1	1	1	0	5	123	19.57	7	4	8	6.11	0	0	0	0	0	0	1	1	1	0	1	0	0	0	0	0	0	9197	134	0.68	75	4.11	136.9		0		0	0	0	0	1	78	1	0
550	0000292044	2	68	1	1	1	0	0	15	65	20.96	7	2	0	4.01	0	0	0	0	0	0	1	0	0	0	0	0	0	0	0	0	0	1682	7.2	1.33	65.5	4.22	144.6	85	2	2012-05-30	1	65	0	1	0	78	0	0
551	0006528141	2	44	1	0	1	0	0	8	121	20.55	0	2	4	4.55	0	0	0	0	0	0	0	0	1	0	0	0	0	0	0	0	0	7280	6.2	1.13	84.9	3.67	138.3		0		0	0	0	1	0	75	0	1
552	0006461066	1	66	1	1	0	0	0	8	102	22.96	9	2	1	2.92	0	0	0	0	0	0	0	0	0	0	0	0	0	0	0	0	0	256	5.7	1.35	43	3.72	137		0		0	0	0	0	0	64	0	0
553	0002197678	1	77	1	0	1	0	0	8	85	23.63	0	2	0	1.27	0	0	0	0	0	0	1	0	0	0	0	0	0	0	0	0	0	3083	0.08	8.15	77.8	4.16	130.5		0		0	0	0	1	0	85	0	1
554	0001045292	2	65	1	0	0	0	0	4	72	25.91	2	2	0	1.09	0	0	0	0	0	0	1	1	0	1	1	0	0	0	0	0	0	168	4.5	0.66	100.3	3.9	143.6		0		0	0	0	0	0	85	0	1
555	0001036875	2	57	1	0	1	0	0	9	70		5	2	0	1.05	0	0	0	0	0	0	1	0	1	0	0	0	0	0	0	0	0	146	27.5	1.26	40.5	3.76	143.4		0		0	0	0	1	0	62	0	1
556	0007931930	2	60	1	0	1	1	0	5	65	18.37	3	3	0	1.17	0	0	0	0	0	0	0	0	1	0	0	0	0	0	0	0	0	19190	167.7	2.05	122.5	4.87	129.7		0		0	0	0	1	0	60	0	1
557	1238262	2	18	2	0	1	0	0	5	80	18.97	9	2	1	4.42	0	0	0	0	0	0	0	0	0	0	0	0	0	0	0	0	0	2348	0.09	1.73	66.8	4.25	137.4		0		0	0	0	1	0	80	0	0
558	0005639500	2	23	1	0	1	0	0	5	88	19.72	0	2	0	1.68	0	1	0	0	0	0	0	0	0	0	0	0	0	0	0	0	0	5697	42.8	0.85	56	3.93	142.1		0		0	0	0	1	0	80	0	0
559	0005429655	2	17	1	1	1	0	0	6	71	21.19	6	2	1	8.43	0	0	0	0	0	0	0	0	0	0	0	0	0	0	0	0	0	178	4.68	2.27	60.2	4.12	135.2		0		0	0	0	1	0	71	0	0
560	0010567756	1	40	1	1	0	0	0	9	98	27.73	0	1	11	5.74	0	0	0	0	0	0	0	0	0	0	0	0	0	0	0	0	0	135.6	5.8	1.1	65	4.19	141		0		0	0	0	0	0	81	0	0
561	0013466485	1	64	1	1	1	0	0	7	80	25.16	6	1	1	3.52	0	0	0	0	0	0	1	1	0	0	0	0	0	0	0	0	1	1660	26.2	1.38	92	3.87	144.1		0		0	0	0	1	0	62	0	1
562	0003124726	1	23	10	1	0	0	0	7	93	19.33	4	1	8	5.14	0	0	0	0	0	0	0	0	0	0	0	0	0	0	0	0	0	127.8	6.78	1.38	68	4.13	140.6	37	0		0	0	0	0	0	65	0	1
563	0016574118	2	66	1	1	1	0	0	33	100	22.95	7	3	1	3.16	0	0	0	0	0	0	1	1	1	0	0	0	0	0	0	0	0	1143	19.9	1.18	73	4.6	141	90	2	2016-04-13	1	45	1	1	0	73	0	0
564	0007326289	1	60	1	0	0	0	0	18	78	22.86	0	2	0	1.35	0	0	0	0	0	0	1	1	0	0	0	0	0	0	0	0	0	146	12.6	0.66	90.5	3.63	141.8		0		0	0	0	0	0	68	0	0
565	0007287348	1	78	1	0	1	0	0	19	101	23.89	0	1	4	1.86	0	0	0	0	0	0	1	0	0	0	0	0	0	0	0	0	0	5601	11.7	3	57.3	3.72	129.8		0		0	0	0	1	0	73	0	1
566	0008690403	2	76	1	1	1	0	0	27	62	22.03	0	2	0	1.01	1	0	0	0	0	0	1	0	0	1	0	0	0	0	0	0	0	755	12.6	1	75.2	3.81	142.5		0		0	0	0	0	1	79	0	0
567	0003610267	1	75	2	0	1	0	0	9	74	29.74	7	3	5	2.64	0	0	0	0	0	0	1	0	1	0	0	0	0	0	0	0	0	2771	36.1	1.5	95	4.5	144.5		0		0	0	0	1	0	73	1	0
568	0003047499	2	78	1	0	1	1	0	8	60	23.71	0	1	0	1.41	0	0	0	0	0	0	1	0	0	0	0	0	0	1	0	0	0	4517	199.4	1.75	114.7	3.63	142.2		0		0	0	0	0	0	83	0	0
569	0000532453	2	44	1	1	1	1	1	5	70	20.44	0	1	4	5.38	0	0	0	0	0	1	0	0	0	0	0	0	0	0	0	0	0	367	10.2	1.8	60	3.99	138.7		0		0	0	0	1	0	65	0	0
570	0016035115	1	37	2	0	1	0	0	2	80	22.68	3	2	0	1.52	0	0	0	0	0	0	0	1	0	1	0	0	0	0	0	0	0	218	14.1	1.5	90	4.01	141.5		0		0	0	0	1	0	75	0	1
571	0010318683	2	44	1	0	1	0	0	3	78	20.82	0	1	0	2.01	0	0	0	0	0	0	1	0	0	0	0	0	0	0	0	0	0	2139	11.9	1.88	65.8	3.91	143		0		0	0	0	1	0	61	0	0
572	0016453328	1	70	1	0	1	1	0	4	84	22.53	2	3	0	1.14	0	0	0	0	0	0	1	1	0	0	0	0	0	0	0	0	0	645	14.9	1.21	91	4.09	141		0		0	0	0	1	1	69	0	1
573	0004606803	2	35	1	1	1	0	0	34	79	21.36	5	3	0	4.51	0	0	0	0	0	0	0	0	1	0	0	0	0	0	0	0	0	11779	0.01	2.44	44.1	3.92	140		0		0	0	0	1	0	62	0	0
574	0000921385	1	50	10	0	1	0	0	20	94	26.44	0	2	0	1.26	0	0	0	0	0	0	0	0	0	0	0	0	0	0	0	0	0	1689	11	1.64	62	4.16	141.8		0		0	0	0	1	0	84	0	0
575	0001140760	1	25	10	1	0	0	0	14	90	17.57	9	2	0	4.28	0	0	0	0	0	0	0	0	0	0	0	1	0	0	0	0	0	426	13.6	0.93	76.7	4.25	143.9		0		0	0	0	0	0	85	0	0
576	0011020490	2	75	1	1	1	0	0	5	78	21.72	0	1	4	3.42	0	0	0	0	0	0	1	0	0	0	0	0	0	0	0	0	0	6465	408.6	1.23	122	3.2	125.6		0		0	0	0	0	1	78	0	0
[truncated: 90 more columns]
